# Supplementary material for: Prophage Excision in Streptococcus pneumoniae Serotype 19A ST320 Promote Colonization: Insight Into Its Evolution From the Ancestral Clone Taiwan 19F-14 (ST236)
Source: Front Microbiol. 2019 Feb 8;10:205. doi: 10.3389/fmicb.2019.00205 (PMC6375853; doi:10.3389/fmicb.2019.00205)
Supplement: Supplementary file 2 [file Table_1.XLSX]

## Sheet: RawTable
Gene	PPEE	PPDE	PostFC	RealFC	C1Mean	C2Mean	Gene_name	Biotype	Protein name
HMPREF0837_10138	0	1	0.00589298	0.00568944	28.0763	4936.55	-	protein_coding	cell wall-binding repeat protein
HMPREF0837_10190	0	1	48.0763	48.9522	2659.38	54.3163	-	protein_coding	MIP family channel protein
HMPREF0837_10191	0	1	40.0896	40.1995	14461.5	359.734	-	protein_coding	FAD dependent oxidoreductase
HMPREF0837_10192	0	1	35.4839	35.6015	10556.7	296.514	glpK	protein_coding	glycerol kinase
HMPREF0837_10263	0	1	0.00679896	0.00602992	7.86136	1305.37	-	protein_coding	hypothetical protein
HMPREF0837_10265	0	1	0.00188482	0.00163969	6.7383	4115.58	-	protein_coding	phage/plasmid primase%2C P4 family domain protein
HMPREF0837_10266	0	1	0.000491971	4.82201e-06	0	2073.82	-	protein_coding	primase alpha helix C-terminal domain protein
HMPREF0837_10268	0	1	0.0073147	0.00387936	1.12305	292.062	-	protein_coding	hypothetical protein
HMPREF0837_10273	0	1	0.00149432	1.4661e-05	0	682.071	-	protein_coding	hypothetical protein
HMPREF0837_10277	0	1	0.00206126	2.02347e-05	0	494.19	-	protein_coding	hypothetical protein
HMPREF0837_10279	0	1	0.0067424	0.00466605	2.2461	483.504	-	protein_coding	hypothetical protein
HMPREF0837_10280	0	1	0.0021607	0.0018322	5.61525	3070.21	-	protein_coding	hypothetical protein
HMPREF0837_10281	0	1	0.00181883	0.0012568	2.2461	1795.11	-	protein_coding	hypothetical protein
HMPREF0837_10352	0	1	20.1476	20.3788	1705.91	83.7006	-	protein_coding	PTS system fructose IIA component
HMPREF0837_10353	0	1	21.2753	21.3483	5988.11	280.486	-	protein_coding	sugar isomerase%2C AgaS family
HMPREF0837_10648	0	1	0.000401508	3.93499e-06	0	2541.29	-	protein_coding	polysaccharide export protein%2C MPA1 family
HMPREF0837_10649	0	1	0.000449353	4.4041e-06	0	2270.6	-	protein_coding	capsular exopolysaccharide family
HMPREF0837_10651	0	1	0.000459254	4.50119e-06	0	2221.63	-	protein_coding	glycosyltransferase%2C WecB/TagA/CpsF family
HMPREF0837_10653	0	1	0.0335194	0.0331838	96.5824	2910.82	-	protein_coding	hypothetical protein
HMPREF0837_10654	0	1	0.000285084	2.79365e-06	0	3579.54	-	protein_coding	hypothetical protein
HMPREF0837_10655	0	1	0.00266845	0.00236551	7.86136	3327.54	-	protein_coding	hypothetical protein
HMPREF0837_10656	0	1	0.00148839	0.00126197	5.61525	4457.5	-	protein_coding	UDP-N-acetylglucosamine 2-epimerase
HMPREF0837_10657	0	1	0.000240472	2.35637e-06	0	4243.8	rfbA	protein_coding	glucose-1-phosphate thymidylyltransferase
HMPREF0837_10658	0	1	0.000320828	3.14403e-06	0	3180.62	-	protein_coding	putative dTDP-4-dehydrorhamnose 3%2C5-epimerase
HMPREF0837_10659	0	1	0.000329306	0.000174073	1.12305	6509.06	rfbB	protein_coding	dTDP-glucose 4%2C6-dehydratase
HMPREF0837_10936	0	1	20.3356	20.3711	11228.3	551.177	-	protein_coding	PTS system Galactitol-specific IIC component
HMPREF0837_11765	0	1	41.2546	42.6388	1253.32	29.3842	-	protein_coding	CsbD-like protein
HMPREF0837_11935	0	1	41.0483	41.4578	4098.01	98.8379	-	protein_coding	Gram-positive signal peptide protein%2C YSIRK family
HMPREF0837_12197	0	1	0.000406779	3.98667e-06	0	2508.35	-	protein_coding	ribosomal RNA adenine dimethylase family protein
HMPREF0837_12271	0	1	23.495	23.6546	3370.28	142.469	-	protein_coding	ABC-2 type transporter
HMPREF0837_12272	0	1	22.7565	22.9268	2960.36	129.113	-	protein_coding	ABC transporter%2C ATP-binding protein
HMPREF0837_10374	1.11022e-16	1	19.6096	19.8912	1328.57	66.7824	-	protein_coding	ABC transporter%2C permease protein
HMPREF0837_10938	1.11022e-16	1	18.0802	18.0854	59165.7	3271.45	-	protein_coding	LPXTG-motif cell wall anchor domain protein
HMPREF0837_12269	2.22045e-16	1	18.3717	18.4789	3027.74	163.839	-	protein_coding	response regulator receiver domain protein
HMPREF0837_10351	3.33067e-16	1	17.5222	17.5831	4822.38	274.253	-	protein_coding	PTS system mannose/fructose/sorbose family IID component
HMPREF0837_10271	5.55112e-16	1	0.00545507	5.37316e-05	0	186.1	-	protein_coding	hypothetical protein
HMPREF0837_12270	9.99201e-16	1	16.5749	16.619	5934.2	357.063	-	protein_coding	histidine kinase
HMPREF0837_10375	1.22125e-15	1	17.0761	17.2221	1917.05	111.304	-	protein_coding	ABC transporter%2C permease protein
HMPREF0837_10269	2.88658e-15	1	0.0059661	5.8795e-05	0	170.072	-	protein_coding	hypothetical protein
HMPREF0837_10291	3.33067e-15	1	0.0482795	0.0481935	539.064	11185.6	-	protein_coding	site-specific recombinase%2C phage integrase family
HMPREF0837_11704	4.21885e-15	1	21.3006	22.3475	437.99	19.5895	-	protein_coding	hypothetical protein
HMPREF0837_10267	7.10543e-15	1	0.0111906	0.00594583	1.12305	190.552	-	protein_coding	hypothetical protein
HMPREF0837_10289	7.43849e-15	1	0.043177	0.0421685	40.4298	958.995	-	protein_coding	putative protein rep
HMPREF0837_10258	7.66054e-15	1	0.0112428	0.00597374	1.12305	189.662	-	protein_coding	hypothetical protein
HMPREF0837_10650	1.37668e-14	1	0.0518345	0.0516561	277.394	5370.19	-	protein_coding	exopolysaccharide biosynthesis polyprenyl glycosylphosphotransferase
HMPREF0837_10350	2.95319e-14	1	14.2716	14.3096	5045.87	352.611	-	protein_coding	PTS system sorbose-specific iic component
HMPREF0837_10290	3.55271e-14	1	0.0545238	0.0543396	281.886	5187.66	dinD	protein_coding	DNA-damage-inducible protein D
HMPREF0837_11309	3.64153e-14	1	14.106	14.1318	7248.17	512.889	lacC	protein_coding	tagatose-6-phosphate kinase
HMPREF0837_10377	4.67404e-14	1	14.1241	14.1883	2931.16	206.58	-	protein_coding	ABC transporter%2C solute-binding protein
HMPREF0837_11926	6.63913e-14	1	13.731	13.7567	6884.3	500.423	-	protein_coding	ABC transporter%2C solute-binding protein
HMPREF0837_10935	6.81677e-14	1	18.5918	19.4745	392.259	20.1327	-	protein_coding	hypothetical protein
HMPREF0837_11310	1.53877e-13	1	13.222	13.2404	8901.3	672.276	lacD	protein_coding	tagatose-bisphosphate aldolase
HMPREF0837_11925	2.64566e-13	1	13.4603	13.5782	1450.98	106.852	-	protein_coding	ABC transporter%2C permease protein
HMPREF0837_10354	3.3884e-13	1	13.2094	13.3121	1600.35	120.208	-	protein_coding	aldose 1-epimerase
HMPREF0837_11928	3.86025e-13	1	12.8205	12.8768	2729.01	211.923	-	protein_coding	putative N-acetylmannosamine-6-phosphate epimerase
HMPREF0837_11307	4.88276e-13	1	12.7119	12.7724	2502.16	195.895	lacA	protein_coding	galactose-6-phosphate isomerase%2C LacA subunit
HMPREF0837_11308	8.52873e-13	1	12.3215	12.3691	2973.84	240.417	lacB	protein_coding	galactose-6-phosphate isomerase%2C LacB subunit
HMPREF0837_11927	2.51632e-12	1	11.6484	11.6789	4118.23	352.611	-	protein_coding	PTS system%2C glucose-like IIB component
HMPREF0837_10349	3.14615e-12	1	11.6514	11.7054	2334.82	199.457	-	protein_coding	PTS system sorbose subfamily IIB component
HMPREF0837_11924	6.04361e-12	1	11.5406	11.6285	1408.31	121.099	-	protein_coding	ABC transporter%2C permease protein
HMPREF0837_12274	1.50514e-11	1	17.4521	19.0069	203.272	10.6852	-	protein_coding	hypothetical protein
HMPREF0837_10188	2.42256e-11	1	46.9559	98.5427	88.721	0.890432	-	protein_coding	hypothetical protein
HMPREF0837_10398	5.85978e-11	1	11.3184	11.5393	544.68	47.1929	-	protein_coding	bacteriocin%2C lactococcin 972 family
HMPREF0837_11059	6.22835e-11	1	67.1434	808.832	72.8972	0.0801389	-	protein_coding	transposase%2C IS4 family
HMPREF0837_11719	6.22835e-11	1	67.1434	808.832	72.8972	0.0801389	-	protein_coding	transposase%2C IS4 family
HMPREF0837_10934	1.97689e-10	1	9.85705	9.94524	1009.62	101.509	-	protein_coding	phosphoenolpyruvate-dependent sugar phosphotransferase system%2C EIIA 2
HMPREF0837_10264	2.9309e-10	1	0.0120484	0.000119459	0	83.7006	-	protein_coding	hypothetical protein
HMPREF0837_12273	3.36999e-10	1	16.5212	18.4764	148.243	8.01389	-	protein_coding	hypothetical protein
HMPREF0837_11933	1.97973e-09	1	15.7075	17.7915	126.905	7.12345	-	protein_coding	ABC transporter%2C solute-binding protein
HMPREF0837_11984	2.68938e-09	1	0.0245308	0.0131168	1.12305	86.3719	-	protein_coding	prevent-host-death family protein
HMPREF0837_12096	2.71234e-09	1	8.50047	8.55611	1165.73	136.236	-	protein_coding	periplasmic binding protein
HMPREF0837_nc10026	3.35501e-09	1	8.2176	8.2373	3051.33	370.42	HMPREF-837_nc1--26	ncRNA	-
HMPREF0837_12095	4.23862e-09	1	8.3324	8.39019	1075.88	128.222	-	protein_coding	ABC transporter%2C ATP-binding protein
HMPREF0837_11918	4.5752e-09	1	8.29137	8.34767	1092.73	130.893	-	protein_coding	putative N-acetylneuraminate lyase
HMPREF0837_10249	5.83087e-09	1	0.058973	0.0526151	7.86136	149.593	-	protein_coding	LytTr DNA-binding domain protein
HMPREF0837_10261	6.58848e-09	1	0.0345641	0.0241281	2.2461	93.4953	-	protein_coding	hypothetical protein
HMPREF0837_12093	6.99328e-09	1	8.24259	8.31665	822.073	98.8379	-	protein_coding	iron chelate uptake ABC transporter%2C FeCT family%2C permease protein
HMPREF0837_12094	1.48924e-08	1	7.75521	7.80112	1160.11	148.702	-	protein_coding	iron chelate uptake ABC transporter%2C FeCT family%2C permease protein
HMPREF0837_11922	1.57782e-08	1	9.24286	9.53515	271.778	28.4938	-	protein_coding	hypothetical protein
HMPREF0837_11929	2.70347e-08	1	20.3524	27.6476	74.1213	2.6713	-	protein_coding	oxidoreductase%2C NAD-binding domain protein
HMPREF0837_11938	3.78834e-08	1	7.26837	7.29096	2045.08	280.486	-	protein_coding	acetyl xylan esterase (AXE1)
HMPREF0837_10756	3.97345e-08	1	0.113348	0.112088	79.7366	711.455	-	protein_coding	hypothetical protein
HMPREF0837_10757	4.5643e-08	1	0.114043	0.112741	77.4905	687.413	-	protein_coding	M protein trans-acting positive regulator (MGA)
HMPREF0837_10250	4.88117e-08	1	0.0875642	0.0830217	16.8458	203.018	-	protein_coding	ATPase/histidine kinase/DNA gyrase B/HSP9- domain protein
HMPREF0837_11932	5.67456e-08	1	19.4398	26.3911	70.7522	2.6713	-	protein_coding	ABC transporter%2C permease protein
HMPREF0837_12011	6.39343e-08	1	0.103877	0.101067	32.5685	322.336	-	protein_coding	hypothetical protein
HMPREF0837_10999	8.91771e-08	1	7.09253	7.09452	21952.3	3094.25	lctO	protein_coding	L-lactate oxidase
HMPREF0837_11356	9.01257e-08	1	6.92547	6.94107	2663.88	383.776	glgA	protein_coding	glycogen/starch synthase%2C ADP-glucose type
HMPREF0837_10983	9.7529e-08	1	7.79921	7.95997	340.284	42.7407	-	protein_coding	hypothetical protein
HMPREF0837_10260	1.2202e-07	1	0.0184462	0.000184073	0	54.3163	-	protein_coding	hypothetical protein
HMPREF0837_10348	2.25504e-07	1	6.63307	6.63858	6862.96	1033.79	-	protein_coding	glycosyl hydrolase family 35
HMPREF0837_11930	3.25187e-07	1	13.044	15.3183	81.9827	5.34259	-	protein_coding	BNR/Asp-box repeat protein
HMPREF0837_10270	3.62327e-07	1	0.0200601	0.000200505	0	49.8642	-	protein_coding	hypothetical protein
HMPREF0837_11357	4.77615e-07	1	6.33054	6.34685	2096.74	330.35	glgD	protein_coding	glucose-1-phosphate adenylyltransferase%2C GlgD subunit
HMPREF0837_12032	5.88576e-07	0.999999	6.28283	6.30598	1454.35	230.622	-	protein_coding	CsbD-like protein
HMPREF0837_10262	7.1627e-07	0.999999	0.0211716	0.000211851	0	47.1929	-	protein_coding	hypothetical protein
HMPREF0837_10193	1.92762e-06	0.999998	5.85202	5.86495	2224.76	379.324	-	protein_coding	M protein trans-acting positive regulator (MGA)
HMPREF0837_10144	2.08927e-06	0.999998	6.42251	6.5344	320.069	48.9737	-	protein_coding	ROK family protein
HMPREF0837_12164	2.81317e-06	0.999997	0.0407059	0.021935	1.12305	51.645	-	protein_coding	hypothetical protein
HMPREF0837_10286	4.04491e-06	0.999996	0.0967427	0.0878277	8.98441	102.4	-	protein_coding	hypothetical protein
HMPREF0837_10977	4.42214e-06	0.999996	6.59965	6.78654	205.518	30.2747	-	protein_coding	putative bacteriocin export ABC transporter%2C lactococcin 972 group
HMPREF0837_10143	5.87201e-06	0.999994	5.56807	5.5993	827.688	147.812	-	protein_coding	putative viral phosphatase
HMPREF0837_11658	5.9406e-06	0.999994	5.50316	5.52252	1298.25	235.074	-	protein_coding	hypothetical protein
HMPREF0837_10754	7.98193e-06	0.999992	5.73494	5.73528	80494.7	14035	pflB	protein_coding	formate C-acetyltransferase
HMPREF0837_11921	8.60642e-06	0.999991	7.81983	8.37234	104.444	12.466	-	protein_coding	hypothetical protein
HMPREF0837_10162	9.46997e-06	0.999991	7.24011	7.63339	122.413	16.0278	-	protein_coding	glycosyl hydrolase family 98 C-terminal domain protein
HMPREF0837_11358	1.04037e-05	0.99999	5.30737	5.31866	2050.69	385.557	glgC	protein_coding	glucose-1-phosphate adenylyltransferase
HMPREF0837_11119	1.25639e-05	0.999987	0.135836	0.130526	21.4615	164.489	-	protein_coding	peptidase%2C U32 family
HMPREF0837_10646	1.26379e-05	0.999987	0.170287	0.170148	1028.71	6046.03	-	protein_coding	cell envelope-like function transcriptional attenuator common domain protein
HMPREF0837_12017	1.99344e-05	0.99998	0.175502	0.174521	148.243	849.472	-	protein_coding	toxin-antitoxin system%2C antitoxin component%2C HicB family
HMPREF0837_10549	2.21875e-05	0.999978	0.0630968	0.0444424	2.2461	50.7546	-	protein_coding	ACT domain protein
HMPREF0837_10652	2.27423e-05	0.999977	0.178936	0.178627	479.543	2684.65	-	protein_coding	LICD family protein
HMPREF0837_12196	2.40756e-05	0.999976	0.0285546	0.000287879	0	34.7268	-	protein_coding	omega transcriptional repressor
HMPREF0837_10665	2.48422e-05	0.999975	5.07903	5.10265	890.579	174.525	-	protein_coding	Gram-positive signal peptide protein%2C YSIRK family
HMPREF0837_nc10022	2.66086e-05	0.999973	5.36866	5.36894	85445.1	15914.7	HMPREF-837_nc1--22	tmRNA	-
HMPREF0837_10604	3.39832e-05	0.999966	0.102339	0.0902104	6.7383	74.7963	-	protein_coding	CAAX amino terminal protease family protein
HMPREF0837_12214	3.50442e-05	0.999965	0.132751	0.125237	14.5997	116.647	-	protein_coding	H+ Antiporter protein
HMPREF0837_12213	3.5212e-05	0.999965	0.160885	0.15706	34.8146	221.717	-	protein_coding	ABC transporter%2C ATP-binding protein
HMPREF0837_12167	3.82535e-05	0.999962	0.165576	0.162193	40.4298	249.321	-	protein_coding	ABC transporter%2C permease protein
HMPREF0837_12002	4.37086e-05	0.999956	5.14835	5.2103	352.638	67.6728	queF	protein_coding	preQ(1) synthase
HMPREF0837_10151	4.42159e-05	0.999956	4.92525	4.95242	723.245	146.031	argF	protein_coding	ornithine carbamoyltransferase
HMPREF0837_11048	4.64518e-05	0.999954	4.9377	4.94013	8098.32	1639.28	-	protein_coding	superoxide dismutase%2C Mn/Fe family
HMPREF0837_10146	5.09112e-05	0.999949	4.96015	4.99993	503.127	100.619	-	protein_coding	hypothetical protein
HMPREF0837_10245	5.10114e-05	0.999949	0.18231	0.180539	84.2288	466.586	-	protein_coding	bacterial membrane protein YfhO
HMPREF0837_10106	5.33733e-05	0.999947	4.89962	4.90194	8315.07	1696.27	-	protein_coding	ABC transporter%2C solute-binding protein
HMPREF0837_10699	5.50947e-05	0.999945	4.90274	4.93708	567.141	114.866	agcS	protein_coding	amino acid carrier protein
HMPREF0837_r10002	9.45986e-05	0.999905	6.97024	7.54208	79.5794	10.5427	HMPREF-837_r1---2	rRNA	-
HMPREF0837_nc10008	9.82996e-05	0.999902	5.01078	5.01096	111204	22192.2	HMPREF-837_nc1---8	ncRNA	-
HMPREF0837_10603	0.000100275	0.9999	0.198091	0.197338	212.257	1075.64	-	protein_coding	putative permease
HMPREF0837_11917	0.000103065	0.999897	4.66867	4.69437	677.2	144.25	-	protein_coding	ROK family protein
HMPREF0837_12031	0.000129242	0.999871	4.64141	4.64356	7951.2	1712.3	-	protein_coding	hypothetical protein
HMPREF0837_10283	0.000139259	0.999861	0.1999	0.198576	121.289	610.836	-	protein_coding	peptidase S24-like protein
HMPREF0837_10165	0.000139372	0.999861	4.95772	5.0441	233.595	46.3024	-	protein_coding	PTS system sorbose-specific iic component
HMPREF0837_10380	0.000139372	0.999861	4.95772	5.0441	233.595	46.3024	-	protein_coding	hypothetical protein
HMPREF0837_10108	0.000140354	0.99986	4.52602	4.5342	1974.32	435.421	-	protein_coding	ABC transporter%2C permease protein
HMPREF0837_11800	0.000140658	0.999859	4.52966	4.53681	2266.32	499.532	-	protein_coding	hypothetical protein
HMPREF0837_12109	0.000146317	0.999854	4.60153	4.60375	7546.9	1639.28	treP	protein_coding	PTS system trehalose-specific IIBC component
HMPREF0837_10700	0.000163257	0.999837	4.4857	4.5003	1085.99	241.307	-	protein_coding	alkylhydroperoxidase AhpD family core domain protein
HMPREF0837_11931	0.000186492	0.999814	10.9228	14.6634	39.3068	2.6713	-	protein_coding	ABC transporter%2C permease protein
HMPREF0837_12037	0.000196543	0.999803	0.198105	0.195788	68.5061	349.94	-	protein_coding	hypothetical protein
HMPREF0837_10368	0.000233366	0.999767	4.4446	4.44737	5591.67	1257.29	-	protein_coding	Gram-positive signal peptide protein%2C YSIRK family
HMPREF0837_10239	0.000243592	0.999756	0.211645	0.211051	283.009	1340.99	-	protein_coding	peptidase M16 inactive domain protein
HMPREF0837_11314	0.000253619	0.999746	4.81768	4.90986	205.518	41.8503	lacG	protein_coding	6-phospho-beta-galactosidase
HMPREF0837_10320	0.00027769	0.999722	4.34601	4.36384	827.688	189.662	-	protein_coding	CoA binding domain protein
HMPREF0837_12264	0.000294821	0.999705	4.333	4.35173	782.766	179.867	-	protein_coding	universal stress family protein
HMPREF0837_10470	0.000299585	0.9997	0.199106	0.196034	51.6603	263.568	-	protein_coding	hypothetical protein
HMPREF0837_11313	0.000328199	0.999672	4.44003	4.48247	367.238	81.9197	-	protein_coding	PTS system%2C lactose-specific IIC component
HMPREF0837_10741	0.000331168	0.999669	0.0368057	0.00037421	0	26.713	-	protein_coding	hypothetical protein
HMPREF0837_10898	0.000340303	0.99966	9.29051	11.6366	41.5529	3.56173	-	protein_coding	ABC transporter%2C permease protein
HMPREF0837_12170	0.000345407	0.999655	0.193834	0.189785	38.1837	201.238	-	protein_coding	transcriptional regulator%2C LacI family
HMPREF0837_10791	0.000349863	0.99965	4.30502	4.3087	3917.2	909.131	pyrG	protein_coding	CTP synthase
HMPREF0837_10284	0.000355268	0.999645	0.212639	0.210996	102.198	484.395	-	protein_coding	hypothetical protein
HMPREF0837_10600	0.000384006	0.999616	4.2826	4.28607	4091.27	954.543	-	protein_coding	GroES-like protein
HMPREF0837_12018	0.000399501	0.9996	0.149315	0.138704	11.2305	81.0293	-	protein_coding	toxin-antitoxin system%2C toxin component%2C HicA family
HMPREF0837_11914	0.00040057	0.999599	0.215131	0.213559	107.813	504.875	recR	protein_coding	recombination protein RecR
HMPREF0837_11104	0.000417026	0.999583	0.0963919	0.0758821	3.36915	44.5216	-	protein_coding	transcriptional regulator%2C AraC family
HMPREF0837_12035	0.000425565	0.999574	6.05453	6.4955	75.2444	11.5756	-	protein_coding	bacterial peptidase A24%2C N-terminal domain protein
HMPREF0837_11801	0.000483495	0.999517	4.18958	4.19487	2554.94	609.055	-	protein_coding	hypothetical protein
HMPREF0837_11142	0.000507881	0.999492	0.210407	0.207624	59.5217	286.719	spxA	protein_coding	transcriptional regulator Spx
HMPREF0837_10293	0.000514701	0.999485	0.195305	0.190548	32.5685	170.963	pth	protein_coding	aminoacyl-tRNA hydrolase
HMPREF0837_11123	0.000516698	0.999483	0.110271	0.0919122	4.4922	48.9737	-	protein_coding	hypothetical protein
HMPREF0837_11602	0.000630616	0.999369	0.138262	0.124486	7.86136	63.2207	-	protein_coding	death-on-curing family protein
HMPREF0837_10759	0.000641119	0.999359	0.2245	0.2243	875.98	3905.43	-	protein_coding	von Willebrand factor type A domain protein
HMPREF0837_10008	0.000679442	0.999321	4.49362	4.49372	146774	32661.9	gap	protein_coding	glyceraldehyde-3-phosphate dehydrogenase%2C type I
HMPREF0837_11661	0.000687864	0.999312	4.12143	4.14505	553.664	133.565	-	protein_coding	hypothetical protein
HMPREF0837_10107	0.000716471	0.999284	4.08412	4.08896	2632.43	643.782	-	protein_coding	ABC transporter%2C permease protein
HMPREF0837_10231	0.00071807	0.999282	0.223055	0.221146	90.9671	411.379	mreD	protein_coding	rod shape-determining protein MreD
HMPREF0837_10145	0.000768841	0.999231	4.04621	4.05354	1703.67	420.284	-	protein_coding	glycosyl hydrolase family 38 N-terminal domain protein
HMPREF0837_12001	0.000774821	0.999225	4.16166	4.1631	9193.29	2208.27	trxA	protein_coding	thioredoxin
HMPREF0837_11113	0.000904197	0.999096	0.16479	0.154257	12.3536	80.1389	-	protein_coding	DNA (cytosine-5-)-methyltransferase
HMPREF0837_11359	0.0010273	0.998973	3.98204	3.98705	2399.96	601.932	glgB	protein_coding	1%2C4-alpha-glucan branching enzyme
HMPREF0837_11747	0.00104194	0.998958	0.204477	0.199196	30.3224	152.264	-	protein_coding	ATP synthase subunit C
HMPREF0837_10899	0.00104359	0.998956	9.40189	12.5691	33.6915	2.6713	-	protein_coding	ABC transporter%2C substrate-binding protein%2C family 3
HMPREF0837_11662	0.00105849	0.998942	3.96188	3.96836	1833.94	462.134	-	protein_coding	purine nucleoside phosphorylase I%2C inosine and guanosine-specific
HMPREF0837_10182	0.00122914	0.998771	0.106836	0.0843114	3.36915	40.0694	-	protein_coding	transporter%2C major facilitator family protein
HMPREF0837_10164	0.00150628	0.998494	4.2944	4.38342	163.965	37.3981	-	protein_coding	PTS system%2C mannose/fructose/sorbose family%2C IID component
HMPREF0837_10278	0.00150639	0.998494	0.199561	0.192625	22.461	116.647	-	protein_coding	hypothetical protein
HMPREF0837_10976	0.00152593	0.998474	3.87261	3.88977	658.108	169.182	-	protein_coding	bacteriocin-associated integral membrane protein
HMPREF0837_12108	0.00152599	0.998474	3.9029	3.90607	3620.72	926.939	treC	protein_coding	alpha%2Calpha-phosphotrehalase
HMPREF0837_11657	0.00160038	0.9984	3.84148	3.85249	1005.13	260.896	deoD	protein_coding	purine nucleoside phosphorylase
HMPREF0837_10632	0.00166165	0.998338	0.0438441	0.000449019	0	22.2608	-	protein_coding	hypothetical protein
HMPREF0837_12003	0.00189775	0.998102	4.49642	4.63811	115.674	24.9321	-	protein_coding	hypothetical protein
HMPREF0837_10762	0.00204157	0.997958	0.237728	0.235041	67.383	286.719	-	protein_coding	sortase family protein
HMPREF0837_12075	0.00206579	0.997934	3.78248	3.7884	1798	474.6	galT	protein_coding	UTP--hexose-1-phosphate uridylyltransferase
HMPREF0837_10117	0.00226909	0.997731	0.1625	0.148522	8.98441	60.5494	-	protein_coding	hypothetical protein
HMPREF0837_11464	0.00228118	0.997719	0.237865	0.234882	60.6447	258.225	-	protein_coding	hypothetical protein
HMPREF0837_12027	0.00257569	0.997424	0.128594	0.107553	4.4922	41.8503	-	protein_coding	M protein trans-acting positive regulator (MGA)
HMPREF0837_12076	0.0025876	0.997412	3.71468	3.72721	816.458	219.046	galK	protein_coding	galactokinase
HMPREF0837_11663	0.00259536	0.997405	3.71412	3.72674	809.72	217.265	-	protein_coding	hypothetical protein
HMPREF0837_12153	0.00268212	0.997318	0.14986	0.132933	6.7383	50.7546	-	protein_coding	hypothetical protein
HMPREF0837_10169	0.00277646	0.997224	3.94037	3.99693	210.01	52.5355	-	protein_coding	putative L-ribulose-5-phosphate 4-epimerase
HMPREF0837_10150	0.00290599	0.997094	3.69492	3.71093	631.155	170.072	arcA	protein_coding	arginine deiminase
HMPREF0837_10764	0.0036589	0.996341	0.257862	0.256347	126.905	495.08	-	protein_coding	sortase family protein
HMPREF0837_11760	0.00371691	0.996283	0.20886	0.200468	19.0919	95.2762	-	protein_coding	ABC transporter%2C ATP-binding protein
HMPREF0837_10238	0.00379127	0.996209	0.260559	0.260077	403.175	1550.24	-	protein_coding	peptidase M16 inactive domain protein
HMPREF0837_12000	0.00409755	0.995902	3.60608	3.61102	1926.03	533.369	-	protein_coding	hypothetical protein
HMPREF0837_10342	0.00411342	0.995887	0.21081	0.202359	19.0919	94.3858	purE	protein_coding	phosphoribosylaminoimidazole carboxylase%2C catalytic subunit
HMPREF0837_11821	0.00421593	0.995784	0.261426	0.259998	135.889	522.683	-	protein_coding	transporter%2C major facilitator family protein
HMPREF0837_11985	0.0042665	0.995733	3.6018	3.60618	2167.49	601.041	-	protein_coding	hypothetical protein
HMPREF0837_10987	0.00460129	0.995399	3.68585	3.72258	275.147	73.9058	-	protein_coding	ABC transporter%2C ATP-binding protein
HMPREF0837_10897	0.00465108	0.995349	7.32991	9.12121	32.5685	3.56173	-	protein_coding	ABC transporter%2C permease protein
HMPREF0837_10811	0.00468337	0.995317	0.263155	0.261606	125.782	480.833	-	protein_coding	hypothetical protein
HMPREF0837_10285	0.00472681	0.995273	0.265412	0.264333	181.934	688.304	-	protein_coding	Fic family protein
HMPREF0837_11584	0.00478765	0.995212	3.61425	3.61661	4035.12	1115.71	-	protein_coding	TIGR-3943 family protein
HMPREF0837_10563	0.00494781	0.995052	0.175167	0.160308	8.98441	56.0972	-	protein_coding	putative sugar-binding domain protein
HMPREF0837_11226	0.00502595	0.994974	3.72796	3.72858	16328	4379.14	carB	protein_coding	carbamoyl-phosphate synthase%2C large subunit
HMPREF0837_11675	0.00518993	0.99481	0.238688	0.233354	33.6578	144.268	-	protein_coding	transposase
HMPREF0837_10664	0.00564606	0.994354	0.269785	0.269125	300.978	1118.38	-	protein_coding	ABC transporter%2C substrate-binding protein%2C family 5
HMPREF0837_12036	0.00627082	0.993729	0.271964	0.270944	195.411	721.25	-	protein_coding	DNA-binding helix-turn-helix protein
HMPREF0837_10152	0.00631188	0.993688	3.89845	3.98735	131.397	32.946	arcC	protein_coding	carbamate kinase
HMPREF0837_12235	0.00633084	0.993669	0.186124	0.172129	10.1075	58.7685	-	protein_coding	putative membrane protein
HMPREF0837_10688	0.00691209	0.993088	3.95381	4.05855	115.674	28.4938	-	protein_coding	DNA alkylation repair enzyme
HMPREF0837_12028	0.0074051	0.992595	5.50326	6.14134	43.799	7.12345	-	protein_coding	transglycosylase associated protein
HMPREF0837_10744	0.00763047	0.99237	3.6595	3.71438	181.934	48.9737	-	protein_coding	hypothetical protein
HMPREF0837_12237	0.00783989	0.99216	0.259647	0.255774	49.4142	193.224	coaD	protein_coding	pantetheine-phosphate adenylyltransferase
HMPREF0837_11445	0.00866572	0.991334	0.263695	0.26003	52.7834	203.018	-	protein_coding	iron chelate uptake ABC transporter%2C FeCT family%2C permease protein
HMPREF0837_10275	0.00949924	0.990501	0.0542109	0.00056121	0	17.8086	-	protein_coding	hypothetical protein
HMPREF0837_11476	0.00949924	0.990501	0.0542109	0.00056121	0	17.8086	-	protein_coding	hypothetical protein
HMPREF0837_12165	0.00976824	0.990232	0.257257	0.252298	38.1837	151.373	-	protein_coding	ABC transporter%2C solute-binding protein
HMPREF0837_11252	0.0100968	0.989903	0.283467	0.282657	252.686	893.993	guaC	protein_coding	GMP reductase
HMPREF0837_10984	0.0106758	0.989324	3.43923	3.4718	262.794	75.6867	-	protein_coding	hypothetical protein
HMPREF0837_10685	0.0108078	0.989192	3.33232	3.34295	741.213	221.717	-	protein_coding	response regulator receiver domain protein
HMPREF0837_10340	0.0111391	0.988861	0.276437	0.273653	71.8752	262.677	purD	protein_coding	phosphoribosylamine--glycine ligase
HMPREF0837_11120	0.0114354	0.988565	0.173768	0.154632	6.7383	43.6312	-	protein_coding	ABC transporter%2C ATP-binding protein
HMPREF0837_10299	0.0115582	0.988442	0.28679	0.285891	229.102	801.389	tilS	protein_coding	tRNA(Ile)-lysidine synthetase
HMPREF0837_10584	0.0122196	0.98778	0.288135	0.287364	268.409	934.063	-	protein_coding	oxidoreductase%2C LLM family
HMPREF0837_11583	0.012428	0.987572	3.33857	3.34167	2547.08	762.21	-	protein_coding	putative permease
HMPREF0837_12166	0.012834	0.987166	0.265784	0.260995	40.4298	154.935	-	protein_coding	ABC transporter%2C ATP-binding protein
HMPREF0837_11585	0.0134954	0.986505	0.201099	0.186235	10.1075	54.3163	-	protein_coding	hypothetical protein
HMPREF0837_11816	0.0137507	0.986249	3.36001	3.36171	4741.52	1410.44	-	protein_coding	ABC transporter%2C ATP-binding protein
HMPREF0837_10163	0.0156192	0.984381	3.76079	3.87267	96.5824	24.9321	-	protein_coding	hypothetical protein
HMPREF0837_11809	0.016958	0.983042	0.286439	0.286305	1535.21	5362.18	-	protein_coding	glycosyl hydrolase family 25
HMPREF0837_10468	0.0180068	0.981993	3.231	3.23456	2050.69	633.987	-	protein_coding	hypothetical protein
HMPREF0837_10755	0.0197898	0.98021	0.0598737	0.000623528	0	16.0278	-	protein_coding	transposase
HMPREF0837_10763	0.0202811	0.979719	0.298879	0.29711	119.043	400.694	-	protein_coding	sortase family protein
HMPREF0837_11280	0.0217329	0.978267	0.228842	0.216339	13.4766	62.3302	-	protein_coding	Ion channel
HMPREF0837_10153	0.0240861	0.975914	3.21444	3.24509	236.964	73.0154	-	protein_coding	C4-dicarboxylate anaerobic carrier
HMPREF0837_10300	0.0241627	0.975837	0.305817	0.305128	311.085	1019.54	hpt	protein_coding	hypoxanthine phosphoribosyltransferase
HMPREF0837_10081	0.0249757	0.975024	3.11149	3.12148	667.092	213.704	-	protein_coding	putative Phosphate-binding protein PstS 2
HMPREF0837_11664	0.025248	0.974752	3.15393	3.15687	2335.95	739.949	deoB	protein_coding	phosphopentomutase
HMPREF0837_11251	0.0263024	0.973698	0.275915	0.269641	31.4454	116.647	-	protein_coding	hypothetical protein
HMPREF0837_11736	0.0277854	0.972215	0.294942	0.291094	53.9064	185.21	-	protein_coding	ABC transporter%2C permease protein
HMPREF0837_10916	0.0286382	0.971362	3.11225	3.11557	2005.77	643.782	brnQ	protein_coding	branched-chain amino acid transport system II carrier protein
HMPREF0837_10399	0.0291484	0.970852	3.13635	3.13858	3037.85	967.899	-	protein_coding	bacteriocin-associated integral membrane protein
HMPREF0837_10298	0.0350786	0.964921	0.316218	0.315577	340.284	1078.31	-	protein_coding	hypothetical protein
HMPREF0837_10309	0.0379798	0.96202	0.315736	0.31359	101.075	322.336	-	protein_coding	cytidine and deoxycytidylate deaminase zinc-binding region
HMPREF0837_11823	0.0386401	0.96136	3.19315	3.19368	13257.6	4151.19	-	protein_coding	pyridine nucleotide-disulfide oxidoreductase
HMPREF0837_12151	0.0391152	0.960885	0.318839	0.31828	391.945	1231.47	-	protein_coding	LytTr DNA-binding domain protein
HMPREF0837_11033	0.0392718	0.960728	0.314795	0.312294	86.4749	276.924	-	protein_coding	branched-chain amino acid ABC transporter%2C permease protein
HMPREF0837_10241	0.039798	0.960202	0.3209	0.319709	184.18	576.109	recF	protein_coding	DNA replication and repair protein RecF
HMPREF0837_11895	0.043225	0.956775	3.00052	3.00391	1786.77	594.808	-	protein_coding	efflux ABC transporter%2C permease protein
HMPREF0837_11250	0.0436327	0.956367	0.296163	0.290415	35.9376	123.77	-	protein_coding	hypothetical protein
HMPREF0837_12137	0.0440658	0.955934	0.108713	0.0605616	1.12305	18.6991	-	protein_coding	methyltransferase domain protein
HMPREF0837_11529	0.0451541	0.954846	0.323139	0.322586	398.683	1235.92	infC	protein_coding	translation initiation factor IF-3
HMPREF0837_11353	0.0462226	0.953777	4.14403	4.46814	43.799	9.79475	-	protein_coding	glycerate kinase
HMPREF0837_10761	0.048277	0.951723	0.310714	0.310615	2191.07	7054	-	protein_coding	LPXTG-motif cell wall anchor domain protein
HMPREF0837_11871	0.0488093	0.951191	3.03835	3.03973	4547.23	1495.93	thrS	protein_coding	threonine--tRNA ligase
HMPREF0837_11965	0.0488403	0.95116	0.325483	0.323646	120.166	371.31	-	protein_coding	PTS system sucrose-specific IIBC component
HMPREF0837_12188	0.0500915	0.949908	0.260634	0.248815	15.7227	63.2207	-	protein_coding	hypothetical protein
HMPREF0837_12022	0.0503976	0.949602	3.12855	3.17887	135.889	42.7407	-	protein_coding	sucrose-6-phosphate hydrolase
HMPREF0837_10760	0.0519442	0.948056	0.309915	0.309841	2909.82	9391.38	-	protein_coding	LPXTG-motif cell wall anchor domain protein
HMPREF0837_11986	0.0530809	0.946919	2.91501	2.9215	871.487	298.295	-	protein_coding	methyltransferase domain protein
HMPREF0837_11864	0.0563373	0.943663	0.331113	0.330439	331.3	1002.63	rpsO	protein_coding	ribosomal protein S15
HMPREF0837_10607	0.0595386	0.940461	2.8797	2.8891	583.986	202.128	folE	protein_coding	GTP cyclohydrolase I
HMPREF0837_11225	0.0601058	0.939894	2.96379	2.96548	3488.2	1176.26	carA	protein_coding	carbamoyl-phosphate synthase%2C small subunit
HMPREF0837_10257	0.0602763	0.939724	0.113854	0.063588	1.12305	17.8086	-	protein_coding	hypothetical protein
HMPREF0837_11447	0.0624787	0.937521	0.334934	0.334193	303.224	907.35	-	protein_coding	periplasmic binding protein
HMPREF0837_10168	0.0669583	0.933042	3.45389	3.59309	64.0139	17.8086	-	protein_coding	RbsD/FucU transport family protein
HMPREF0837_11802	0.0678353	0.932165	2.8866	2.88959	1847.42	639.33	-	protein_coding	hypothetical protein
HMPREF0837_10247	0.067855	0.932145	0.169149	0.13548	3.36915	24.9321	-	protein_coding	YhgE/Pip domain protein
HMPREF0837_10296	0.0693294	0.930671	0.332997	0.330244	80.8597	244.869	-	protein_coding	septum formation initiator
HMPREF0837_10178	0.0698111	0.930189	2.83678	2.84671	532.326	186.991	dltC	protein_coding	D-alanine--poly(phosphoribitol) ligase%2C subunit 2
HMPREF0837_11117	0.0728429	0.927157	0.340071	0.339351	314.331	926.289	-	protein_coding	peptidase%2C U32 family
HMPREF0837_11336	0.076375	0.923625	2.82015	2.83357	388.576	137.126	xerS	protein_coding	site-specific tyrosine recombinase XerS
HMPREF0837_11469	0.0766316	0.923368	2.94435	2.94535	5835.37	1981.21	srtB	protein_coding	sortase%2C SrtB family
HMPREF0837_10400	0.0802067	0.919793	2.80198	2.80852	782.766	278.705	-	protein_coding	putative bacteriocin export ABC transporter%2C lactococcin 972 group
HMPREF0837_10900	0.0819179	0.918082	8.17313	16.2252	14.5997	0.890432	-	protein_coding	ABC transporter%2C ATP-binding protein
HMPREF0837_10629	0.0822731	0.917727	0.119506	0.0669327	1.12305	16.9182	yajC	protein_coding	preprotein translocase%2C YajC subunit
HMPREF0837_11079	0.0841695	0.915831	0.341911	0.339429	90.9671	268.02	-	protein_coding	hypothetical protein
HMPREF0837_10294	0.0845257	0.915474	0.343534	0.343006	431.251	1257.29	mfd	protein_coding	transcription-repair coupling factor
HMPREF0837_10272	0.088844	0.911156	0.0756858	0.000801536	0	12.466	-	protein_coding	hypothetical protein
HMPREF0837_10061	0.0989778	0.901022	0.291556	0.280388	17.9688	64.1111	-	protein_coding	HAD hydrolase%2C family IA%2C variant 1
HMPREF0837_10154	0.0991672	0.900833	2.81427	2.84172	189.796	66.7824	-	protein_coding	putative dipeptidase
HMPREF0837_10248	0.102516	0.897484	0.198782	0.168477	4.4922	26.713	-	protein_coding	transcriptional regulator%2C TetR family
HMPREF0837_11471	0.103069	0.896931	2.76693	2.77003	1595.86	576.109	lepB	protein_coding	signal peptidase I
HMPREF0837_12248	0.103528	0.896472	2.8246	2.82605	3585.9	1268.87	-	protein_coding	nucleic acid-binding domain protein
HMPREF0837_11894	0.106333	0.893667	2.73763	2.74203	1093.85	398.913	-	protein_coding	redoxin family protein
HMPREF0837_11812	0.106991	0.893009	0.355142	0.354256	260.548	735.497	metA	protein_coding	homoserine O-succinyltransferase
HMPREF0837_11431	0.107882	0.892118	0.324783	0.318119	32.5685	102.4	-	protein_coding	hypothetical protein
HMPREF0837_12034	0.111787	0.888213	0.125747	0.0706489	1.12305	16.0278	-	protein_coding	acetyltransferase%2C GNAT family
HMPREF0837_10630	0.121682	0.878318	0.286894	0.273405	14.5997	53.4259	-	protein_coding	heparinase II/III-like protein
HMPREF0837_10919	0.122079	0.877921	2.72368	2.72654	1665.48	610.836	-	protein_coding	serine-type D-Ala-D-Ala carboxypeptidase
HMPREF0837_10179	0.124735	0.875265	2.80271	2.80373	5015.54	1788.88	-	protein_coding	MBOAT family protein
HMPREF0837_10075	0.127861	0.872139	0.352316	0.348621	61.7678	177.196	argR	protein_coding	arginine repressor
HMPREF0837_10417	0.128471	0.871529	0.081036	0.00086314	0	11.5756	-	protein_coding	hypothetical protein
HMPREF0837_11989	0.130603	0.869397	2.69545	2.69869	1427.4	528.916	-	protein_coding	hydrolase%2C HD family
HMPREF0837_10343	0.131506	0.868494	0.362443	0.360376	112.305	311.651	purK	protein_coding	phosphoribosylaminoimidazole carboxylase%2C ATPase subunit
HMPREF0837_10020	0.131664	0.868336	2.84337	2.84394	9349.4	3287.47	-	protein_coding	alcohol dehydrogenase%2C iron-dependent
HMPREF0837_10876	0.132241	0.867759	10.9019	1011.75	10.1075	0	-	protein_coding	hypothetical protein
HMPREF0837_11987	0.132741	0.867259	2.65536	2.66313	573.879	215.484	-	protein_coding	iojap-like protein
HMPREF0837_10801	0.1387	0.8613	0.308799	0.297903	19.0919	64.1111	-	protein_coding	site-specific recombinase%2C phage integrase family
HMPREF0837_11129	0.141234	0.858766	2.64131	2.6534	363.868	137.126	-	protein_coding	cell wall-binding repeat protein
HMPREF0837_11470	0.14681	0.85319	2.76126	2.7622	5201.97	1883.26	-	protein_coding	pilin domain protein
HMPREF0837_11316	0.147173	0.852827	2.62941	2.63556	706.399	268.02	-	protein_coding	transcriptional regulator%2C DeoR family
HMPREF0837_12143	0.147632	0.852368	0.165664	0.120589	2.2461	18.6991	-	protein_coding	single-strand binding family protein
HMPREF0837_12073	0.148653	0.851347	0.289979	0.275328	13.4766	48.9737	-	protein_coding	Dam-replacing family protein
HMPREF0837_10287	0.150722	0.849278	0.132677	0.074802	1.12305	15.1373	-	protein_coding	hypothetical protein
HMPREF0837_10971	0.150722	0.849278	0.132677	0.074802	1.12305	15.1373	-	protein_coding	hypothetical protein
HMPREF0837_11783	0.150722	0.849278	0.132677	0.074802	1.12305	15.1373	-	protein_coding	M protein trans-acting positive regulator (MGA)
HMPREF0837_10050	0.15904	0.84096	0.368022	0.365252	84.2288	230.622	-	protein_coding	hypothetical protein
HMPREF0837_10684	0.166118	0.833882	2.62241	2.62569	1313.97	500.423	-	protein_coding	histidine kinase
HMPREF0837_10870	0.167862	0.832138	0.317479	0.306413	19.0919	62.3302	-	protein_coding	PTS system%2C beta-glucoside-specific%2C IIABC component
HMPREF0837_11735	0.1701	0.8299	0.373901	0.371674	105.567	284.048	-	protein_coding	ABC transporter%2C ATP-binding protein
HMPREF0837_11734	0.173871	0.826129	0.377027	0.375837	198.78	528.916	-	protein_coding	ABC transporter%2C substrate-binding protein%2C family 3
HMPREF0837_10974	0.174507	0.825493	0.366984	0.363223	61.7678	170.072	-	protein_coding	hypothetical protein
HMPREF0837_12148	0.179411	0.820589	0.28577	0.268524	11.2305	41.8503	-	protein_coding	hypothetical protein
HMPREF0837_11934	0.181011	0.818989	5.14336	6.70527	17.9688	2.6713	-	protein_coding	YhcH/YjgK/YiaL family protein
HMPREF0837_10633	0.183505	0.816495	0.0872001	0.000935001	0	10.6852	-	protein_coding	hypothetical protein
HMPREF0837_10972	0.183505	0.816495	0.0872001	0.000935001	0	10.6852	-	protein_coding	pseudouridylate synthase
HMPREF0837_11796	0.184022	0.815978	2.70314	2.70398	5554.61	2054.23	glmM	protein_coding	phosphoglucosamine mutase
HMPREF0837_11467	0.189359	0.810641	2.54699	2.55648	421.144	164.73	hemH	protein_coding	ferrochelatase
HMPREF0837_10333	0.189529	0.810471	0.173498	0.126615	2.2461	17.8086	purC	protein_coding	phosphoribosylaminoimidazolesuccinocarboxamide synthase
HMPREF0837_11481	0.190819	0.809181	0.371398	0.371083	747.244	2013.7	-	protein_coding	histidine triad protein
HMPREF0837_10236	0.197285	0.802715	0.383438	0.382137	183.057	479.052	pgsA	protein_coding	CDP-diacylglycerol--glycerol-3-phosphate 3-phosphatidyltransferase
HMPREF0837_10647	0.199465	0.800535	0.37336	0.373047	754.69	2023.06	-	protein_coding	PHP domain protein
HMPREF0837_11569	0.200028	0.799972	6.9979	13.7307	12.3536	0.890432	-	protein_coding	hypothetical protein
HMPREF0837_10625	0.200734	0.799266	0.347092	0.339124	28.0763	82.8101	-	protein_coding	glycosyl hydrolase%2C family 88
HMPREF0837_10740	0.200867	0.799133	0.140415	0.0794738	1.12305	14.2469	-	protein_coding	hypothetical protein
HMPREF0837_11717	0.20117	0.79883	0.384312	0.38312	199.903	521.793	-	protein_coding	hydrolase%2C alpha/beta domain protein
HMPREF0837_10082	0.201776	0.798224	2.52659	2.53581	424.513	167.401	pstC	protein_coding	phosphate ABC transporter%2C permease protein PstC
HMPREF0837_12250	0.205641	0.794359	2.58973	2.59175	2058.55	794.265	-	protein_coding	thiamine diphosphokinase
HMPREF0837_11064	0.206288	0.793712	2.52039	2.52789	517.726	204.799	-	protein_coding	hypothetical protein
HMPREF0837_12249	0.208137	0.791863	2.67427	2.67502	6026.29	2252.79	-	protein_coding	RmuC domain protein
HMPREF0837_12150	0.216632	0.783368	0.377996	0.377664	714.26	1891.28	-	protein_coding	hypothetical protein
HMPREF0837_11462	0.217539	0.782461	0.385264	0.38265	90.9671	237.745	dapA	protein_coding	dihydrodipicolinate synthase
HMPREF0837_12152	0.219016	0.780984	0.327359	0.315431	17.9688	56.9876	-	protein_coding	PAP2 family protein
HMPREF0837_11744	0.220109	0.779891	0.38429	0.38373	426.759	1112.15	atpH	protein_coding	ATP synthase F1%2C delta subunit
HMPREF0837_10745	0.227607	0.772393	0.388498	0.386028	96.5824	250.211	-	protein_coding	ABC transporter%2C ATP-binding protein
HMPREF0837_11763	0.233153	0.766847	2.59876	2.59989	3734.14	1436.27	-	protein_coding	polysaccharide biosynthesis protein
HMPREF0837_11896	0.235895	0.764105	2.55477	2.58323	142.627	55.2068	-	protein_coding	ABC transporter%2C ATP-binding protein
HMPREF0837_11672	0.238447	0.761553	2.69517	2.69555	11929	4425.45	-	protein_coding	ATPase family associated with various cellular activities (AAA)
HMPREF0837_11692	0.238833	0.761167	0.328147	0.315439	16.8458	53.4259	-	protein_coding	hypothetical protein
HMPREF0837_11604	0.241443	0.758557	0.339985	0.329129	20.2149	61.4398	-	protein_coding	type I restriction modification DNA specificity domain protein
HMPREF0837_12023	0.245857	0.754143	2.50149	2.52228	184.18	73.0154	-	protein_coding	ABC transporter%2C solute-binding protein
HMPREF0837_10064	0.246149	0.753851	0.39409	0.391865	107.813	275.143	-	protein_coding	hypothetical protein
HMPREF0837_10276	0.256897	0.743103	0.0943792	0.00101991	0	9.79475	-	protein_coding	hypothetical protein
HMPREF0837_12084	0.257078	0.742922	0.377517	0.377354	1453.23	3851.12	-	protein_coding	ABC transporter%2C ATP-binding protein
HMPREF0837_10542	0.258322	0.741678	0.396629	0.395756	276.27	698.098	-	protein_coding	adenylate kinase
HMPREF0837_10943	0.260326	0.739674	0.311966	0.295353	12.3536	41.8503	-	protein_coding	hypothetical protein
HMPREF0837_10007	0.263242	0.736758	0.392913	0.389535	70.7522	181.648	-	protein_coding	pseudouridine synthase%2C RluA family
HMPREF0837_10085	0.266216	0.733784	2.43584	2.4467	326.808	133.565	phoU	protein_coding	phosphate transport system regulatory protein PhoU
HMPREF0837_r10009	0.26805	0.73195	2.47202	2.49293	177.442	71.1722	HMPREF-837_r1---9	rRNA	-
HMPREF0837_11429	0.268331	0.731669	0.400825	0.399408	170.704	427.407	-	protein_coding	lipid kinase%2C YegS/Rv2252/BmrU family
HMPREF0837_11345	0.271407	0.728593	2.54888	2.54998	3644.3	1429.14	addA	protein_coding	ATP-dependent nuclease subunit A
HMPREF0837_11224	0.271511	0.728489	2.50277	2.50463	2049.57	818.307	pyrB	protein_coding	aspartate carbamoyltransferase
HMPREF0837_10161	0.277885	0.722115	2.56973	2.61214	97.7054	37.3981	fucI	protein_coding	arabinose isomerase
HMPREF0837_10686	0.279427	0.720573	3.15723	3.3611	35.9376	10.6852	-	protein_coding	hypothetical protein
HMPREF0837_12268	0.288621	0.711379	2.5148	2.51605	3080.53	1224.34	ccpA	protein_coding	catabolite control protein A
HMPREF0837_12071	0.290699	0.709301	0.294558	0.272922	8.98441	32.946	pbuX	protein_coding	xanthine permease
HMPREF0837_11827	0.297273	0.702727	6.41028	12.4835	11.2305	0.890432	-	protein_coding	hypothetical protein
HMPREF0837_10210	0.298479	0.701521	2.39274	2.40076	421.144	175.415	-	protein_coding	ABC transporter%2C ATP-binding protein
HMPREF0837_10951	0.299931	0.700069	0.365067	0.355828	24.7071	69.4537	-	protein_coding	redoxin family protein
HMPREF0837_11798	0.300229	0.699771	2.454	2.45617	1664.36	677.619	-	protein_coding	TIGR--159 family protein
HMPREF0837_10062	0.305014	0.694986	0.405796	0.402998	86.4749	214.594	-	protein_coding	MATE efflux family protein
HMPREF0837_11260	0.305813	0.694187	0.378802	0.378708	2542.59	6713.86	-	protein_coding	ABC transporter%2C permease protein
HMPREF0837_11531	0.310383	0.689617	2.38012	2.391	306.593	128.222	-	protein_coding	hypothetical protein
HMPREF0837_11797	0.314558	0.685442	2.43745	2.4396	1653.13	677.619	-	protein_coding	YbbR-like protein
HMPREF0837_10678	0.317925	0.682075	2.82657	2.94169	47.1681	16.0278	-	protein_coding	cell wall-binding repeat protein
HMPREF0837_10746	0.319648	0.680352	0.412378	0.410654	141.504	344.597	-	protein_coding	ABC transporter%2C permease protein
HMPREF0837_10488	0.321549	0.678451	0.325487	0.308476	12.3536	40.0694	-	protein_coding	DNA-binding helix-turn-helix protein
HMPREF0837_12074	0.323254	0.676746	2.36416	2.3713	458.205	193.224	-	protein_coding	hypothetical protein
HMPREF0837_11154	0.324709	0.675291	0.396987	0.391801	46.0451	117.537	-	protein_coding	transcriptional regulator%2C GntR family
HMPREF0837_10226	0.32508	0.67492	5.17463	7.53079	13.4766	1.78086	-	protein_coding	transposase
HMPREF0837_10982	0.331756	0.668244	2.36537	2.37029	664.846	280.486	pyrE	protein_coding	orotate phosphoribosyltransferase
HMPREF0837_10871	0.335679	0.664321	0.354573	0.342157	17.9688	52.5355	-	protein_coding	glycosyl hydrolase%2C family 1
HMPREF0837_10170	0.33827	0.66173	2.34613	2.35344	437.99	186.1	-	protein_coding	carbohydrate kinase%2C FGGY family protein
HMPREF0837_10202	0.342131	0.657869	0.414428	0.411647	87.598	212.813	-	protein_coding	isoprenylcysteine carboxyl methyltransferase family protein
HMPREF0837_11733	0.343793	0.656207	2.37642	2.37953	1065.78	447.887	-	protein_coding	putative bacteriocin transport accessory protein
HMPREF0837_11195	0.349009	0.650991	0.405158	0.404824	728.86	1800.45	rplJ	protein_coding	ribosomal protein L1-
HMPREF0837_10274	0.349256	0.650744	0.102846	0.00112179	0	8.90432	-	protein_coding	hypothetical protein
HMPREF0837_10993	0.353729	0.646271	8.67948	784.889	7.83889	0	-	protein_coding	transposase%2C IS4 family
HMPREF0837_10452	0.357918	0.642082	0.401291	0.395532	41.5529	105.071	-	protein_coding	transcriptional activator%2C Rgg/GadR/MutR family domain protein
HMPREF0837_10166	0.358017	0.641983	2.59758	2.66729	61.7678	23.1512	-	protein_coding	PTS system sorbose subfamily IIB component
HMPREF0837_10475	0.358381	0.641619	2.37953	2.404	137.012	56.9876	ribH	protein_coding	6%2C7-dimethyl-8-ribityllumazine synthase
HMPREF0837_11990	0.374994	0.625006	2.37332	2.37532	1649.76	694.537	nadD	protein_coding	nicotinate-nucleotide adenylyltransferase
HMPREF0837_11468	0.377659	0.622341	2.38654	2.38818	2037.21	853.034	-	protein_coding	putative sortase%2C SrtB family
HMPREF0837_10177	0.384238	0.615762	2.45033	2.45109	4742.64	1934.91	-	protein_coding	DltD central region
HMPREF0837_11748	0.388476	0.611524	0.427437	0.425539	129.78	304.991	-	protein_coding	integrase core domain protein
HMPREF0837_10128	0.393287	0.606713	0.403972	0.403796	1382.48	3423.71	ilvD	protein_coding	dihydroxy-acid dehydratase
HMPREF0837_11811	0.401386	0.598614	0.426703	0.425861	293.116	688.304	-	protein_coding	DnaD domain protein
HMPREF0837_10998	0.401601	0.598399	0.107677	0.00118076	0	8.4591	-	protein_coding	transposase%2C IS4 family
HMPREF0837_11281	0.401601	0.598399	0.107677	0.00118076	0	8.4591	-	protein_coding	transposase%2C IS4 family
HMPREF0837_11882	0.401601	0.598399	0.107677	0.00118076	0	8.4591	-	protein_coding	transposase%2C IS4 family
HMPREF0837_12114	0.401601	0.598399	0.107677	0.00118076	0	8.4591	-	protein_coding	transposase%2C IS4 family
HMPREF0837_10180	0.404111	0.595889	2.44706	2.44769	5697.24	2327.59	dltA	protein_coding	D-alanine--poly(phosphoribitol) ligase%2C subunit 1
HMPREF0837_10035	0.405233	0.594767	0.377674	0.366282	20.2149	55.2068	-	protein_coding	hypothetical protein
HMPREF0837_11793	0.40781	0.59219	2.42345	2.42422	4543.86	1874.36	dapB	protein_coding	dihydrodipicolinate reductase
HMPREF0837_11352	0.409432	0.590568	0.356944	0.341741	14.5997	42.7407	-	protein_coding	hypothetical protein
HMPREF0837_11794	0.410488	0.589512	2.41843	2.41922	4420.33	1827.17	-	protein_coding	EDD domain protein%2C DegV family
HMPREF0837_10841	0.411461	0.588539	0.375542	0.36353	19.0919	52.5355	-	protein_coding	CAAX amino terminal protease family protein
HMPREF0837_10171	0.411627	0.588373	0.415488	0.409959	43.799	106.852	-	protein_coding	transcriptional regulator%2C DeoR family
HMPREF0837_10985	0.412423	0.587577	2.50529	2.56855	61.7678	24.0417	-	protein_coding	hypothetical protein
HMPREF0837_10160	0.415545	0.584455	2.84489	3.00585	34.8146	11.5756	-	protein_coding	alcohol dehydrogenase%2C iron-dependent
HMPREF0837_11034	0.416345	0.583655	0.433608	0.431694	129.151	299.185	-	protein_coding	branched-chain amino acid ABC transporter%2C permease protein
HMPREF0837_10661	0.41773	0.58227	0.427469	0.42681	375.099	878.856	-	protein_coding	UDP-galactopyranose mutase
HMPREF0837_10957	0.420591	0.579409	2.32414	2.32612	1570.02	674.947	pabB	protein_coding	aminodeoxychorismate synthase%2C component I
HMPREF0837_11619	0.423962	0.576038	0.434723	0.433403	187.549	432.75	-	protein_coding	hypothetical protein
HMPREF0837_11234	0.424655	0.575345	0.419289	0.418963	754.69	1801.34	licC	protein_coding	LicC protein
HMPREF0837_10975	0.424871	0.575129	2.46459	2.5219	65.1369	25.8225	-	protein_coding	bacteriocin%2C lactococcin 972 family
HMPREF0837_10370	0.430797	0.569203	2.32129	2.32309	1727.25	743.51	-	protein_coding	ATPase/histidine kinase/DNA gyrase B/HSP9- domain protein
HMPREF0837_11453	0.440712	0.559288	0.429915	0.429365	449.22	1046.26	-	protein_coding	hypothetical protein
HMPREF0837_10571	0.442132	0.557868	0.267486	0.22971	4.4922	19.5895	-	protein_coding	hypothetical protein
HMPREF0837_11515	0.444943	0.555057	0.42564	0.420466	47.1681	112.194	secG	protein_coding	preprotein translocase%2C SecG subunit
HMPREF0837_11056	0.446584	0.553416	0.440436	0.43871	143.75	327.679	rpsP	protein_coding	ribosomal protein S16
HMPREF0837_10317	0.447811	0.552189	2.37364	2.41694	77.4905	32.0555	-	protein_coding	hypothetical protein
HMPREF0837_10909	0.452783	0.547217	2.24546	2.26359	157.227	69.4537	-	protein_coding	hypothetical protein
HMPREF0837_10981	0.454762	0.545238	2.21985	2.22635	422.267	189.662	pyrF	protein_coding	orotidine 5'-phosphate decarboxylase
HMPREF0837_11563	0.455162	0.544838	0.439339	0.438368	256.056	584.123	aguB	protein_coding	N-carbamoylputrescine amidase
HMPREF0837_10307	0.456902	0.543098	0.112983	0.00124628	0	8.01389	-	protein_coding	hypothetical protein
HMPREF0837_11237	0.458055	0.541945	0.441728	0.439163	96.5824	219.937	-	protein_coding	hydrophobic domain protein
HMPREF0837_11042	0.458336	0.541664	2.23082	2.24688	174.073	77.4676	-	protein_coding	endonuclease/exonuclease/phosphatase family protein
HMPREF0837_11173	0.463127	0.536873	0.435816	0.435207	407.667	936.734	aroB	protein_coding	3-dehydroquinate synthase
HMPREF0837_11351	0.464594	0.535406	2.56926	2.56936	39087.8	15213	eno	protein_coding	phosphopyruvate hydratase
HMPREF0837_10737	0.469152	0.530848	0.444095	0.442891	206.641	466.586	ilvB	protein_coding	acetolactate synthase%2C large subunit%2C biosynthetic type
HMPREF0837_11618	0.471548	0.528452	0.443019	0.442034	252.686	571.657	-	protein_coding	transcriptional regulator%2C DeoR family
HMPREF0837_11983	0.481737	0.518263	0.416874	0.416729	1692.44	4061.26	-	protein_coding	YmdA/YtgF family protein
HMPREF0837_11526	0.484875	0.515125	0.448743	0.447264	168.458	376.653	-	protein_coding	putative lactoylglutathione lyase
HMPREF0837_10627	0.491687	0.508313	0.412255	0.40299	25.8302	64.1111	-	protein_coding	PTS system sorbose-specific iic component
HMPREF0837_10515	0.49202	0.50798	2.38659	2.38705	7343.63	3076.44	nrdD	protein_coding	anaerobic ribonucleoside-triphosphate reductase
HMPREF0837_12251	0.496216	0.503784	2.2488	2.25066	1525.1	677.619	rpe	protein_coding	ribulose-phosphate 3-epimerase
HMPREF0837_10802	0.496839	0.503161	0.382607	0.36801	15.7227	42.7407	-	protein_coding	type I restriction modification DNA specificity domain protein
HMPREF0837_10773	0.498909	0.501091	0.338991	0.315551	8.98441	28.4938	-	protein_coding	KCNMB2%2C ball and chain domain protein
HMPREF0837_10863	0.500232	0.499768	0.451894	0.449375	98.8285	219.937	-	protein_coding	hypothetical protein
HMPREF0837_10412	0.503146	0.496854	0.279564	0.240643	4.4922	18.6991	-	protein_coding	hypothetical protein
HMPREF0837_11665	0.504935	0.495065	2.1812	2.18556	597.463	273.363	rpiA	protein_coding	ribose 5-phosphate isomerase A
HMPREF0837_11463	0.505017	0.494983	0.453594	0.45204	160.596	355.282	asd	protein_coding	aspartate-semialdehyde dehydrogenase
HMPREF0837_11133	0.508656	0.491344	0.38015	0.364518	14.5997	40.0694	rpsU	protein_coding	ribosomal protein S21
HMPREF0837_10121	0.5104	0.4896	7.60127	674.83	6.7383	0	-	protein_coding	hypothetical protein
HMPREF0837_12086	0.512726	0.487274	0.440344	0.439935	607.57	1381.06	-	protein_coding	transcriptional regulator%2C MarR family
HMPREF0837_10869	0.513169	0.486831	0.183139	0.10594	1.12305	10.6852	-	protein_coding	PRD domain protein
HMPREF0837_10742	0.51325	0.48675	0.455142	0.452648	99.9515	220.827	ilvA	protein_coding	threonine ammonia-lyase
HMPREF0837_11430	0.513321	0.486679	0.450961	0.447337	68.5061	153.154	-	protein_coding	ADP-ribosylglycohydrolase
HMPREF0837_10123	0.514145	0.485855	0.257495	0.2107	3.36915	16.0278	-	protein_coding	hypothetical protein
HMPREF0837_11241	0.516454	0.483546	0.440968	0.435352	43.799	100.619	-	protein_coding	hypothetical protein
HMPREF0837_10602	0.51975	0.48025	0.457449	0.455669	140.381	308.089	-	protein_coding	Cof-like hydrolase
HMPREF0837_11423	0.520514	0.479486	0.227225	0.168788	2.2461	13.3565	-	protein_coding	hypothetical protein
HMPREF0837_11617	0.522456	0.477544	0.445353	0.444858	504.25	1133.52	pfkB	protein_coding	1-phosphofructokinase
HMPREF0837_10794	0.528929	0.471071	2.3993	2.39957	12234.5	5098.61	pgk	protein_coding	phosphoglycerate kinase
HMPREF0837_11838	0.529435	0.470565	0.459643	0.457396	111.182	243.088	-	protein_coding	putative alkylphosphonate utilization operon protein PhnA
HMPREF0837_11803	0.529894	0.470106	2.17343	2.17658	819.827	376.653	-	protein_coding	putative endoribonuclease L-PSP
HMPREF0837_11814	0.536493	0.463507	2.13152	2.14288	215.626	100.619	-	protein_coding	methyltransferase domain protein
HMPREF0837_10771	0.536722	0.463278	0.423844	0.414502	25.8302	62.3302	-	protein_coding	ROK family protein
HMPREF0837_10244	0.539068	0.460932	0.437504	0.437253	991.654	2267.93	-	protein_coding	ABC transporter%2C ATP-binding protein
HMPREF0837_11501	0.541292	0.458708	0.46144	0.458661	89.8441	195.895	-	protein_coding	glycosyl hydrolase family 25
HMPREF0837_11232	0.544214	0.455786	0.439087	0.438829	963.578	2195.8	-	protein_coding	Choline/ethanolamine kinase
HMPREF0837_10482	0.548679	0.451321	0.458931	0.455044	64.0139	140.688	-	protein_coding	LD-carboxypeptidase
HMPREF0837_10828	0.552083	0.447917	5.23504	9.98899	8.98441	0.890432	-	protein_coding	class IIb bacteriocin%2C lactobin A/cerein 7B family
HMPREF0837_10994	0.552083	0.447917	5.23504	9.98899	8.98441	0.890432	-	protein_coding	amino acid ABC transporter%2C permease family protein
HMPREF0837_11444	0.556111	0.443889	0.466457	0.464686	141.504	304.528	-	protein_coding	ABC transporter%2C ATP-binding protein
HMPREF0837_10517	0.557754	0.442246	2.12271	2.12719	537.941	252.883	-	protein_coding	acetyltransferase%2C GNAT family
HMPREF0837_11828	0.559384	0.440616	0.363045	0.341142	10.0176	29.3842	-	protein_coding	integrase core domain protein
HMPREF0837_11452	0.560301	0.439699	0.467136	0.465553	158.35	340.145	-	protein_coding	putative pneumococcal vaccine antigen A
HMPREF0837_11833	0.561076	0.438924	0.45287	0.447224	43.799	97.9475	truA	protein_coding	tRNA pseudouridine synthase A
HMPREF0837_11911	0.562438	0.437562	0.467347	0.464695	94.3363	203.018	-	protein_coding	hydrolase%2C NUDIX family
HMPREF0837_10886	0.563841	0.436159	2.22289	2.224	2485.31	1117.49	lrp	protein_coding	leucine-rich protein
HMPREF0837_12049	0.564009	0.435991	0.292785	0.252668	4.4922	17.8086	-	protein_coding	ABC transporter%2C permease protein
HMPREF0837_11708	0.564024	0.435976	0.467033	0.465703	188.673	405.146	-	protein_coding	efflux transporter%2C RND family%2C MFP subunit
HMPREF0837_11360	0.564262	0.435738	0.45986	0.459162	359.376	782.689	-	protein_coding	aldehyde dehydrogenase (NAD) family protein
HMPREF0837_10090	0.564893	0.435107	0.466938	0.465661	196.534	422.065	-	protein_coding	peptidase%2C S54 family
HMPREF0837_11749	0.568203	0.431797	0.459009	0.454097	50.5373	111.304	-	protein_coding	acetyltransferase%2C GNAT family
HMPREF0837_10504	0.569171	0.430829	2.20227	2.20357	2064.17	936.734	-	protein_coding	Creatinase
HMPREF0837_11694	0.570262	0.429738	2.2138	2.21493	2402.21	1084.55	-	protein_coding	response regulator receiver domain protein
HMPREF0837_10723	0.571202	0.428798	0.125335	0.00140185	0	7.12345	-	protein_coding	hypothetical protein
HMPREF0837_11533	0.571202	0.428798	0.125335	0.00140185	0	7.12345	-	protein_coding	hypothetical protein
HMPREF0837_10084	0.57307	0.42693	2.09013	2.0972	326.808	155.826	pstB	protein_coding	phosphate ABC transporter%2C ATP-binding protein
HMPREF0837_10738	0.574731	0.425269	0.463843	0.459496	57.2756	124.66	ilvN	protein_coding	acetolactate synthase%2C small subunit
HMPREF0837_10240	0.576745	0.423255	0.468233	0.464704	70.7522	152.264	yaaA	protein_coding	S4 domain protein YaaA
HMPREF0837_11534	0.57753	0.42247	0.417156	0.404676	19.0919	47.1929	-	protein_coding	DNA internalization competence protein ComEC/Rec2-like protein
HMPREF0837_11532	0.578888	0.421112	2.10204	2.11872	141.504	66.7824	-	protein_coding	ABC transporter%2C ATP-binding protein
HMPREF0837_10116	0.581495	0.418505	0.466173	0.461906	58.3986	126.441	-	protein_coding	CAAX amino terminal protease family protein
HMPREF0837_11121	0.581733	0.418267	0.271685	0.223086	3.36915	15.1373	-	protein_coding	hypothetical protein
HMPREF0837_10393	0.585846	0.414154	2.10556	2.10904	676.077	320.555	-	protein_coding	HAD hydrolase%2C family IA%2C variant 1
HMPREF0837_10775	0.586122	0.413878	0.360758	0.33658	8.98441	26.713	lacG	protein_coding	6-phospho-beta-galactosidase
HMPREF0837_10487	0.58635	0.41365	0.474174	0.471666	99.9515	211.923	-	protein_coding	divergent AAA domain protein
HMPREF0837_10224	0.59207	0.40793	2.09728	2.10084	654.739	311.651	cysK	protein_coding	cysteine synthase A
HMPREF0837_10214	0.592943	0.407057	2.22349	2.26976	60.6447	26.713	-	protein_coding	SH3 domain protein
HMPREF0837_11795	0.595363	0.404637	2.12103	2.12342	1004.01	472.819	-	protein_coding	hypothetical protein
HMPREF0837_10910	0.597147	0.402853	2.92753	3.2396	20.2149	6.23302	-	protein_coding	ABC transporter%2C substrate-binding protein%2C family 3
HMPREF0837_10118	0.597175	0.402825	0.242226	0.180835	2.2461	12.466	-	protein_coding	hypothetical protein
HMPREF0837_10471	0.597175	0.402825	0.242226	0.180835	2.2461	12.466	-	protein_coding	hypothetical protein
HMPREF0837_10677	0.597175	0.402825	0.242226	0.180835	2.2461	12.466	-	protein_coding	hypothetical protein
HMPREF0837_10924	0.597175	0.402825	0.242226	0.180835	2.2461	12.466	-	protein_coding	hypothetical protein
HMPREF0837_11125	0.60219	0.39781	2.15959	2.16098	1826.08	845.02	nadE	protein_coding	NAD+ synthase
HMPREF0837_11049	0.603397	0.396603	0.479335	0.477121	113.428	237.745	-	protein_coding	hypothetical protein
HMPREF0837_11105	0.603495	0.396505	0.198216	0.115561	1.12305	9.79475	-	protein_coding	ABC transporter%2C ATP-binding protein
HMPREF0837_11106	0.603495	0.396505	0.198216	0.115561	1.12305	9.79475	-	protein_coding	ABC transporter%2C ATP-binding protein
HMPREF0837_10960	0.605183	0.394817	2.14774	2.14926	1636.28	761.319	-	protein_coding	ROK family protein
HMPREF0837_10860	0.605833	0.394167	0.468739	0.463585	48.2912	104.181	-	protein_coding	hypothetical protein
HMPREF0837_11587	0.60617	0.39383	0.199255	0.116707	1.13428	9.79475	-	protein_coding	hypothetical protein
HMPREF0837_11860	0.607136	0.392864	0.393748	0.375154	12.3536	32.946	-	protein_coding	HTH domain protein
HMPREF0837_10005	0.60751	0.39249	0.377041	0.354951	10.1075	28.4938	rpmG	protein_coding	ribosomal protein L33
HMPREF0837_11346	0.607583	0.392417	2.17513	2.17623	2350.55	1080.09	rexB	protein_coding	ATP-dependent nuclease subunit B
HMPREF0837_10292	0.607785	0.392215	0.456832	0.456515	790.628	1731.89	ychF	protein_coding	GTP-binding protein YchF
HMPREF0837_11785	0.608754	0.391246	2.72339	2.94048	23.5841	8.01389	-	protein_coding	hypothetical protein
HMPREF0837_10739	0.61035	0.38965	0.477263	0.476171	230.225	483.504	ilvC	protein_coding	ketol-acid reductoisomerase
HMPREF0837_10681	0.613175	0.386825	2.11643	2.1184	1212.89	572.548	-	protein_coding	phosphomevalonate kinase
HMPREF0837_10701	0.614044	0.385956	2.08235	2.08539	750.198	359.734	-	protein_coding	C4-dicarboxylate transporter/malic acid transport protein
HMPREF0837_12089	0.615408	0.384592	2.22419	2.2248	4498.94	2022.17	pepA	protein_coding	glutamyl aminopeptidase
HMPREF0837_11223	0.616474	0.383526	2.05233	2.05722	446.974	217.265	-	protein_coding	phosphoribosyl transferase domain protein
HMPREF0837_11746	0.617415	0.382585	0.457116	0.456831	878.226	1922.44	atpB	protein_coding	ATP synthase F-%2C A subunit
HMPREF0837_11787	0.618576	0.381424	0.471324	0.465919	46.0451	98.8379	def	protein_coding	peptide deformylase
HMPREF0837_10959	0.620814	0.379186	2.08511	2.08773	873.733	418.503	-	protein_coding	excalibur domain protein
HMPREF0837_10051	0.623887	0.376113	2.22017	2.22075	4728.04	2129.02	-	protein_coding	GroES-like protein
HMPREF0837_11536	0.625542	0.374458	0.477644	0.473012	53.9064	113.975	-	protein_coding	acetyltransferase%2C GNAT family
HMPREF0837_12139	0.625621	0.374379	0.391471	0.371162	11.2305	30.2747	-	protein_coding	hypothetical protein
HMPREF0837_10839	0.628117	0.371883	0.463284	0.455945	33.6915	73.9058	-	protein_coding	CAAX amino terminal protease family protein
HMPREF0837_10355	0.630798	0.369202	2.06459	2.08656	102.198	48.9737	-	protein_coding	glyoxalase family protein
HMPREF0837_11687	0.633993	0.366007	0.487184	0.485628	161.719	333.021	-	protein_coding	HAD hydrolase%2C family IA%2C variant 1
HMPREF0837_10572	0.637098	0.362902	0.481372	0.476737	53.9064	113.085	-	protein_coding	acetyltransferase%2C GNAT family
HMPREF0837_11092	0.637244	0.362756	2.01543	2.02268	286.378	141.579	-	protein_coding	Cof-like hydrolase
HMPREF0837_10683	0.639633	0.360367	2.05503	2.05795	751.321	365.077	-	protein_coding	hypothetical protein
HMPREF0837_11446	0.640829	0.359171	0.488778	0.487313	171.827	352.611	-	protein_coding	iron chelate uptake ABC transporter%2C FeCT family%2C permease protein
HMPREF0837_10596	0.642076	0.357924	2.26313	2.26344	9204.52	4066.6	-	protein_coding	peptidase C1-like family
HMPREF0837_11417	0.644086	0.355914	0.480951	0.475784	48.2912	101.509	-	protein_coding	ABC transporter substrate binding protein
HMPREF0837_11832	0.644086	0.355914	0.480951	0.475784	48.2912	101.509	-	protein_coding	putative phosphomethylpyrimidine kinase
HMPREF0837_11196	0.64543	0.35457	0.463128	0.462855	918.655	1984.77	rplL	protein_coding	ribosomal protein L7/L12
HMPREF0837_10581	0.649561	0.350439	2.01424	2.01898	436.867	216.375	-	protein_coding	glycosyl hydrolase%2C family 1
HMPREF0837_10252	0.649918	0.350082	0.367455	0.339851	7.86136	23.1512	rlmH	protein_coding	rRNA large subunit m3Psi methyltransferase RlmH
HMPREF0837_10390	0.65033	0.34967	0.489403	0.488235	215.626	441.654	-	protein_coding	transporter%2C major facilitator family protein
HMPREF0837_11057	0.657768	0.342232	0.495659	0.493057	96.5824	195.895	-	protein_coding	KH domain protein
HMPREF0837_10562	0.66072	0.33928	0.402936	0.382405	11.2305	29.3842	-	protein_coding	transcriptional regulator%2C DeoR family
HMPREF0837_12029	0.664022	0.335978	2.10086	2.10206	1954.11	929.611	-	protein_coding	hypothetical protein
HMPREF0837_10687	0.6667	0.3333	2.39911	2.52117	29.1993	11.5756	-	protein_coding	hypothetical protein
HMPREF0837_10137	0.667383	0.332617	0.470414	0.461949	29.1993	63.2207	rpmG	protein_coding	ribosomal protein L33
HMPREF0837_11011	0.669433	0.330567	0.259349	0.194733	2.2461	11.5756	-	protein_coding	copper transport repressor%2C CopY/TcrY family
HMPREF0837_11428	0.671037	0.328963	0.483054	0.476535	38.1837	80.1389	-	protein_coding	alpha amylase%2C catalytic domain protein
HMPREF0837_10918	0.671322	0.328678	2.00733	2.01064	617.678	307.199	-	protein_coding	histidine triad domain protein
HMPREF0837_11182	0.671791	0.328209	1.98958	1.99402	449.22	225.279	-	protein_coding	LICD family protein
HMPREF0837_11363	0.672361	0.327639	2.14779	2.14846	3709.44	1726.55	pulA	protein_coding	pullulanase%2C type I
HMPREF0837_10124	0.673241	0.326759	0.455333	0.443886	21.338	48.0833	-	protein_coding	transcriptional activator%2C Rgg/GadR/MutR family domain protein
HMPREF0837_11014	0.67378	0.32622	2.36388	2.36397	37649.2	15926.3	spxB	protein_coding	pyruvate oxidase
HMPREF0837_11415	0.673802	0.326198	0.48181	0.47489	35.9376	75.6867	-	protein_coding	ABC transporter%2C ATP-binding protein
HMPREF0837_10553	0.680678	0.319322	0.140721	0.00160179	0	6.23302	-	protein_coding	hypothetical protein
HMPREF0837_12118	0.680724	0.319276	0.462003	0.461836	1502.64	3253.64	-	protein_coding	ABC transporter%2C permease protein
HMPREF0837_11325	0.684726	0.315274	0.426811	0.409231	13.4766	32.946	-	protein_coding	hypothetical protein
HMPREF0837_10237	0.685971	0.314029	0.486169	0.485674	509.865	1049.82	-	protein_coding	hypothetical protein
HMPREF0837_11693	0.686585	0.313415	2.15883	2.15934	4968.38	2300.88	-	protein_coding	ATPase/histidine kinase/DNA gyrase B/HSP9- domain protein
HMPREF0837_10026	0.686604	0.313396	3.16365	3.77594	13.4766	3.56173	-	protein_coding	hypothetical protein
HMPREF0837_11486	0.687391	0.312609	0.492168	0.486164	41.5529	85.4814	-	protein_coding	PEP-CTERM putative exosortase interaction domain protein
HMPREF0837_11261	0.68753	0.31247	0.498775	0.494034	52.7834	106.852	-	protein_coding	CAAX amino terminal protease family protein
HMPREF0837_10225	0.687827	0.312173	0.215999	0.127105	1.12305	8.90432	-	protein_coding	IS66 family element%2C transposase
HMPREF0837_11114	0.687827	0.312173	0.215999	0.127105	1.12305	8.90432	-	protein_coding	hypothetical protein
HMPREF0837_11616	0.690108	0.309892	0.459907	0.459772	1858.65	4042.56	-	protein_coding	phosphoenolpyruvate-dependent sugar phosphotransferase system%2C EIIA 2
HMPREF0837_10229	0.690599	0.309401	0.447589	0.447514	3319.74	7418.19	rpsB	protein_coding	ribosomal protein S2
HMPREF0837_11564	0.695679	0.304321	0.492663	0.492072	426.759	867.28	aguA	protein_coding	agmatine deiminase
HMPREF0837_12189	0.696782	0.303218	0.508882	0.50703	135.889	268.02	-	protein_coding	DNA-binding helix-turn-helix protein
HMPREF0837_11051	0.700097	0.299903	0.510742	0.50811	95.4593	187.881	-	protein_coding	VanZ-like protein
HMPREF0837_11835	0.702247	0.297753	0.500625	0.499814	311.085	622.412	-	protein_coding	transporter%2C major facilitator family protein
HMPREF0837_12259	0.702283	0.297717	1.96999	1.97315	613.186	310.761	rnmV	protein_coding	ribonuclease M5
HMPREF0837_11535	0.705691	0.294309	0.305338	0.252808	3.36915	13.3565	-	protein_coding	comEA protein
HMPREF0837_12125	0.706429	0.293571	1.96114	1.96445	577.248	293.842	-	protein_coding	ABC transporter%2C permease protein
HMPREF0837_12046	0.707226	0.292774	0.492551	0.485168	33.6915	69.4537	-	protein_coding	transcriptional regulator%2C LacI family
HMPREF0837_10776	0.70908	0.29092	0.466284	0.45417	20.2149	44.5216	-	protein_coding	putative PTS system%2C lactose-specific IIC component
HMPREF0837_11027	0.70908	0.29092	0.466284	0.45417	20.2149	44.5216	-	protein_coding	transcriptional regulator%2C TetR family
HMPREF0837_12168	0.70908	0.29092	0.466284	0.45417	20.2149	44.5216	-	protein_coding	Mg2+ transporter-C family protein
HMPREF0837_11959	0.717556	0.282444	0.514308	0.512898	178.565	348.159	-	protein_coding	hypothetical protein
HMPREF0837_12226	0.719512	0.280488	1.92508	1.94175	108.936	56.0972	-	protein_coding	putative bacteriocin export ABC transporter%2C lactococcin 972 group
HMPREF0837_10083	0.719698	0.280302	1.91383	1.91953	311.085	162.059	pstA	protein_coding	phosphate ABC transporter%2C permease protein PstA
HMPREF0837_10753	0.71979	0.28021	1.97635	2.00476	69.6291	34.7268	dinB	protein_coding	DNA polymerase IV
HMPREF0837_10847	0.719845	0.280155	1.90869	1.92041	150.489	78.358	-	protein_coding	ribosomal protein L7Ae
HMPREF0837_11349	0.72185	0.27815	0.49283	0.484365	29.3229	60.5494	-	protein_coding	transposase
HMPREF0837_10382	0.722399	0.277601	0.505284	0.49899	39.6325	79.4354	-	protein_coding	transposase%2C IS4 family
HMPREF0837_10663	0.724	0.276	0.469142	0.456324	19.0919	41.8503	-	protein_coding	hypothetical protein
HMPREF0837_11996	0.724	0.276	0.469142	0.456324	19.0919	41.8503	-	protein_coding	serine/threonine transporter SstT
HMPREF0837_10037	0.724924	0.275076	0.510202	0.509318	285.255	560.082	-	protein_coding	membrane protein insertase%2C YidC/Oxa1 family
HMPREF0837_11580	0.725442	0.274558	1.9041	1.91003	294.239	154.045	-	protein_coding	metallopeptidase%2C SprT family
HMPREF0837_12088	0.727992	0.272008	1.95169	1.95418	756.936	387.338	-	protein_coding	hypothetical protein
HMPREF0837_10332	0.728107	0.271893	0.514234	0.509176	49.4142	97.0571	mesE	protein_coding	bacteriocin secretion accessory protein
HMPREF0837_11628	0.730921	0.269079	0.523324	0.520972	106.69	204.799	-	protein_coding	GAF domain protein
HMPREF0837_10523	0.731298	0.268702	0.49335	0.493	722.122	1464.76	rplW	protein_coding	ribosomal protein L23
HMPREF0837_10373	0.731454	0.268546	1.89488	1.9079	132.52	69.4537	-	protein_coding	hypothetical protein
HMPREF0837_12130	0.732371	0.267629	1.89328	1.89931	284.132	149.593	-	protein_coding	biotin--[acetyl-CoA-carboxylase] ligase
HMPREF0837_10004	0.734387	0.265613	0.279077	0.210946	2.2461	10.6852	secE	protein_coding	preprotein translocase%2C SecE subunit
HMPREF0837_11669	0.734636	0.265364	0.519597	0.515053	55.0295	106.852	-	protein_coding	ABC transporter%2C permease protein
HMPREF0837_12102	0.73472	0.26528	2.01208	2.01322	1806.99	897.555	xerD	protein_coding	site-specific tyrosine recombinase XerD-like protein
HMPREF0837_12187	0.735376	0.264624	0.52269	0.518847	65.1369	125.551	-	protein_coding	hydrolase%2C P-loop family
HMPREF0837_11287	0.739935	0.260065	1.92509	1.94895	76.3674	39.179	-	protein_coding	O-acetylhomoserine aminocarboxypropyltransferase/cysteine synthase
HMPREF0837_10914	0.740851	0.259149	1.90406	1.90776	470.558	246.65	-	protein_coding	uracil-DNA glycosylase family protein
HMPREF0837_10016	0.740995	0.259005	1.89003	1.89478	359.376	189.662	-	protein_coding	glycosyl hydrolase%2C family 1
HMPREF0837_12026	0.743313	0.256687	0.522732	0.521515	206.641	396.242	-	protein_coding	transcriptional regulator%2C LacI family
HMPREF0837_11343	0.743564	0.256436	1.9282	1.93069	725.491	375.762	-	protein_coding	hypothetical protein
HMPREF0837_11012	0.74366	0.25634	0.369922	0.332301	5.61525	16.9182	-	protein_coding	hypothetical protein
HMPREF0837_12103	0.744163	0.255837	1.97046	1.97198	1271.29	644.673	-	protein_coding	CBS domain protein
HMPREF0837_11327	0.744315	0.255685	1.87296	1.87943	256.056	136.236	mutX	protein_coding	mutator MutT protein
HMPREF0837_10038	0.746069	0.253931	0.528979	0.525552	72.9983	138.907	rnpA	protein_coding	ribonuclease P protein component
EBG00001196881	0.746452	0.253548	2.46956	2.67779	19.0919	7.12345	RNaseP_bact_b	ribozyme	-
HMPREF0837_11716	0.747693	0.252307	0.524839	0.523602	203.272	388.228	rimM	protein_coding	16S rRNA processing protein RimM
HMPREF0837_10628	0.749847	0.250153	0.526572	0.52194	53.9064	103.29	-	protein_coding	PTS system mannose/fructose/sorbose family IID component
HMPREF0837_10410	0.753038	0.246962	3.5712	5.02239	8.98441	1.78086	-	protein_coding	hypothetical protein
HMPREF0837_10680	0.754939	0.245061	1.90551	1.90818	655.862	343.707	mvaD	protein_coding	diphosphomevalonate decarboxylase
HMPREF0837_11898	0.755699	0.244301	2.00678	2.00766	2316.85	1154	-	protein_coding	phosphoglycerate mutase 1 family
HMPREF0837_10023	0.755869	0.244131	0.530707	0.529255	172.95	326.788	-	protein_coding	low molecular weight phosphotyrosine protein phosphatase
HMPREF0837_11790	0.758326	0.241674	0.530898	0.529543	185.303	349.94	-	protein_coding	cation diffusion facilitator family transporter
HMPREF0837_11702	0.759951	0.240049	0.533224	0.528951	58.3986	110.414	-	protein_coding	hypothetical protein
HMPREF0837_11655	0.760169	0.239831	0.531228	0.529921	192.042	362.406	rpsT	protein_coding	ribosomal protein S2-
HMPREF0837_12129	0.761135	0.238865	1.84474	1.85154	232.471	125.551	-	protein_coding	AraC-like ligand binding domain protein
HMPREF0837_11082	0.761447	0.238553	0.537648	0.5349	90.9671	170.072	-	protein_coding	transcriptional regulator%2C Spx/MgsR family
HMPREF0837_10689	0.761619	0.238381	0.237288	0.14121	1.12305	8.01389	-	protein_coding	hypothetical protein
HMPREF0837_11425	0.761619	0.238381	0.237288	0.14121	1.12305	8.01389	-	protein_coding	hypothetical protein
HMPREF0837_10404	0.762339	0.237661	1.84224	1.85376	137.012	73.9058	-	protein_coding	hypothetical protein
HMPREF0837_12119	0.765324	0.234676	0.482443	0.482309	1884.48	3907.21	-	protein_coding	ABC transporter%2C permease protein
HMPREF0837_11271	0.765472	0.234528	0.50354	0.503223	796.243	1582.3	fhs	protein_coding	formate--tetrahydrofolate ligase
HMPREF0837_10187	0.766287	0.233713	1.84643	1.86168	104.444	56.0972	-	protein_coding	hypothetical protein
HMPREF0837_12126	0.766338	0.233662	1.88382	1.8866	606.447	321.446	-	protein_coding	ABC transporter%2C permease protein
HMPREF0837_12110	0.766367	0.233633	0.531117	0.525573	44.922	85.4814	treR	protein_coding	trehalose operon repressor
HMPREF0837_12123	0.767051	0.232949	1.91772	1.91955	972.562	506.656	gtfA	protein_coding	sucrose phosphorylase
HMPREF0837_r10008	0.76723	0.23277	1.83224	1.84275	147.389	79.9786	HMPREF-837_r1---8	rRNA	-
HMPREF0837_11344	0.767583	0.232417	0.495338	0.483153	20.2149	41.8503	-	protein_coding	hypothetical protein
HMPREF0837_10682	0.770702	0.229298	1.94011	1.94147	1362.26	701.66	fni	protein_coding	isopentenyl-diphosphate delta-isomerase%2C type 2
HMPREF0837_12078	0.771884	0.228116	1.84151	1.84612	340.284	184.319	-	protein_coding	GroES-like protein
HMPREF0837_11482	0.77257	0.22743	0.535946	0.534733	206.641	386.447	-	protein_coding	ABC transporter%2C substrate-binding protein
HMPREF0837_10617	0.773216	0.226784	1.82081	1.82995	166.212	90.824	-	protein_coding	LPXTG-motif cell wall anchor domain protein
HMPREF0837_11246	0.773343	0.226657	0.517487	0.508655	28.0763	55.2068	-	protein_coding	hypothetical protein
HMPREF0837_11991	0.774079	0.225921	1.82399	1.83049	234.718	128.222	-	protein_coding	RNA-binding protein%2C YhbY family
HMPREF0837_11837	0.774188	0.225812	0.532633	0.531665	259.425	487.957	-	protein_coding	hypothetical protein
HMPREF0837_10893	0.775155	0.224845	1.91726	1.91885	1117.44	582.342	-	protein_coding	HAMP domain protein
HMPREF0837_10887	0.775213	0.224787	0.44402	0.420655	10.1075	24.0417	-	protein_coding	hypothetical protein
HMPREF0837_10557	0.77523	0.22477	0.160412	0.00186825	0	5.34259	-	protein_coding	hypothetical protein
HMPREF0837_12155	0.77523	0.22477	0.160412	0.00186825	0	5.34259	-	protein_coding	ABC transporter transmembrane region
HMPREF0837_11677	0.775331	0.224669	1.81877	1.82621	203.272	111.304	-	protein_coding	hypothetical protein
HMPREF0837_11214	0.776195	0.223805	1.89933	1.90122	910.794	479.052	-	protein_coding	putative permease
HMPREF0837_11512	0.7793	0.2207	0.52768	0.526997	368.361	698.989	tehB	protein_coding	tellurite resistance protein TehB
HMPREF0837_10995	0.780345	0.219655	2.25275	2.3948	21.338	8.90432	-	protein_coding	ABC transporter%2C permease protein
HMPREF0837_12085	0.780947	0.219053	0.488474	0.488339	1859.77	3808.38	-	protein_coding	SnoaL-like polyketide cyclase
HMPREF0837_10228	0.783789	0.216211	0.478063	0.477978	2959.24	6191.17	tsf	protein_coding	translation elongation factor Ts
HMPREF0837_10503	0.783818	0.216182	2.03233	2.03279	4657.29	2291.08	uvrA	protein_coding	excinuclease ABC%2C A subunit
HMPREF0837_10819	0.784446	0.215554	0.522329	0.513141	26.9532	52.5355	-	protein_coding	LytTr DNA-binding domain protein
HMPREF0837_11862	0.78497	0.21503	0.549308	0.54568	68.5061	125.551	-	protein_coding	Acyltransferase
HMPREF0837_10203	0.78577	0.21423	0.525862	0.525307	453.712	863.719	-	protein_coding	HAMP domain protein
HMPREF0837_11194	0.786355	0.213645	0.528548	0.527935	409.914	776.456	-	protein_coding	chlorohydrolase
HMPREF0837_10209	0.786941	0.213059	0.545248	0.543883	183.057	336.583	-	protein_coding	transcriptional repressor of CtsR
HMPREF0837_12010	0.789527	0.210473	0.525338	0.524833	498.635	950.091	prmA	protein_coding	ribosomal protein L11 methyltransferase
HMPREF0837_10765	0.790301	0.209699	0.302053	0.230103	2.2461	9.79475	-	protein_coding	hypothetical protein
HMPREF0837_10849	0.791107	0.208893	1.80267	1.80773	289.747	160.278	rbfA	protein_coding	ribosome-binding factor A
HMPREF0837_10256	0.791158	0.208842	0.530097	0.529503	423.39	799.608	dnaN	protein_coding	DNA polymerase III%2C beta subunit
HMPREF0837_12077	0.794707	0.205293	0.555412	0.553199	112.305	203.018	-	protein_coding	transcriptional regulator%2C LacI family
HMPREF0837_11126	0.794868	0.205132	1.81722	1.82071	431.251	236.855	-	protein_coding	acetyltransferase%2C GNAT family
HMPREF0837_10908	0.796032	0.203968	1.79241	1.79758	278.517	154.935	-	protein_coding	hypothetical protein
HMPREF0837_10036	0.796668	0.203332	0.524298	0.523875	595.217	1136.19	-	protein_coding	R3H domain protein
HMPREF0837_10662	0.797246	0.202754	0.546483	0.545413	233.595	428.298	-	protein_coding	UDP-galactopyranose mutase
HMPREF0837_11124	0.800425	0.199575	1.93468	1.93554	2114.7	1092.56	pncB	protein_coding	nicotinate phosphoribosyltransferase
HMPREF0837_10958	0.800535	0.199465	1.80019	1.80402	380.714	211.032	-	protein_coding	hypothetical protein
HMPREF0837_11101	0.8008	0.1992	0.311399	0.240412	2.34718	9.79475	-	protein_coding	hypothetical protein
HMPREF0837_10894	0.801154	0.198846	2.10933	2.1095	13595.7	6444.94	fba	protein_coding	fructose-1%2C6-bisphosphate aldolase%2C class II
HMPREF0837_11988	0.802562	0.197438	1.83818	1.84039	703.03	381.995	-	protein_coding	isochorismatase family protein
HMPREF0837_11539	0.803713	0.196287	5.40085	450.22	4.4922	0	-	protein_coding	hypothetical protein
HMPREF0837_11290	0.80396	0.19604	1.76856	1.77502	213.38	120.208	-	protein_coding	hypothetical protein
HMPREF0837_12070	0.803988	0.196012	0.348506	0.291668	3.36915	11.5756	xpt	protein_coding	xanthine phosphoribosyltransferase
HMPREF0837_10969	0.804231	0.195769	0.525885	0.514904	22.461	43.6312	-	protein_coding	hypothetical protein
HMPREF0837_11502	0.804974	0.195026	0.557409	0.555882	162.842	292.952	-	protein_coding	hypothetical protein
HMPREF0837_10331	0.805656	0.194344	0.562244	0.558451	65.1369	116.647	-	protein_coding	ABC-type bacteriocin transporter
HMPREF0837_10631	0.805882	0.194118	1.92237	1.92325	2029.35	1055.16	-	protein_coding	transcriptional regulator%2C LacI family
HMPREF0837_11457	0.806788	0.193212	0.546701	0.545858	296.485	543.163	prmC	protein_coding	protein-(glutamine-N5) methyltransferase%2C release factor-specific
HMPREF0837_10070	0.807598	0.192402	1.7733	1.7781	289.747	162.949	-	protein_coding	peptidase C26
HMPREF0837_11523	0.808045	0.191955	1.93157	1.93235	2331.45	1206.53	-	protein_coding	putative endo-beta-N-acetylglucosaminidase
HMPREF0837_11383	0.808996	0.191004	1.88296	1.88418	1379.11	731.935	pta	protein_coding	phosphate acetyltransferase
HMPREF0837_11595	0.809049	0.190951	1.95872	1.95931	3180.48	1623.26	dnaE	protein_coding	DNA polymerase III%2C alpha subunit
HMPREF0837_10861	0.809704	0.190296	2.02193	2.02226	6269.99	3100.48	valS	protein_coding	valine--tRNA ligase
HMPREF0837_11494	0.809976	0.190024	0.545416	0.544676	338.038	620.631	-	protein_coding	glycerophosphodiester phosphodiesterase family protein
HMPREF0837_11791	0.813279	0.186721	2.00053	2.00091	5316.52	2657.05	-	protein_coding	ABC transporter%2C ATP-binding protein
HMPREF0837_11228	0.814845	0.185155	0.568681	0.566414	108.936	192.333	-	protein_coding	LICD family protein
HMPREF0837_11459	0.81921	0.18079	0.568883	0.567123	140.381	247.54	tdk	protein_coding	thymidine kinase
HMPREF0837_11806	0.81923	0.18077	0.432526	0.398643	6.7383	16.9182	-	protein_coding	hypothetical protein
HMPREF0837_11036	0.81943	0.18057	0.570254	0.568326	128.028	225.279	-	protein_coding	ABC transporter%2C ATP-binding protein
HMPREF0837_12082	0.820803	0.179197	0.568793	0.563586	47.1681	83.7006	pnuC	protein_coding	nicotinamide mononucleotide transporter PnuC
HMPREF0837_11013	0.820972	0.179028	0.571987	0.569954	121.289	212.813	-	protein_coding	copper-exporting ATPase
HMPREF0837_11035	0.821182	0.178818	0.570831	0.569	134.766	236.855	-	protein_coding	ABC transporter%2C ATP-binding protein
HMPREF0837_10635	0.822526	0.177474	0.263231	0.158836	1.12305	7.12345	-	protein_coding	DNA-binding helix-turn-helix protein
HMPREF0837_11703	0.822845	0.177155	0.465342	0.438967	8.98441	20.4799	-	protein_coding	transcriptional regulator%2C PadR family
HMPREF0837_10212	0.822872	0.177128	1.74542	1.74985	297.608	170.072	-	protein_coding	ABC transporter%2C permease protein
HMPREF0837_11992	0.824648	0.175352	1.89927	1.90005	2214.66	1165.58	yqeH	protein_coding	ribosome biogenesis GTPase YqeH
HMPREF0837_10817	0.824772	0.175228	1.87079	1.8718	1625.05	868.171	-	protein_coding	bacterial ABC transporter protein EcsB
HMPREF0837_10015	0.826248	0.173752	0.575717	0.571174	53.9064	94.3858	-	protein_coding	UbiC transcription regulator-associated domain protein
HMPREF0837_11312	0.829381	0.170619	2.19377	2.36292	16.8458	7.12345	lacF	protein_coding	lactose-specific phosphotransferase enzyme IIA component
HMPREF0837_11484	0.830739	0.169261	1.76538	1.768	521.096	294.733	-	protein_coding	redoxin family protein
HMPREF0837_11265	0.830787	0.169213	1.74789	1.75115	405.421	231.512	-	protein_coding	hydrolase%2C NUDIX family
HMPREF0837_11567	0.831815	0.168185	0.573062	0.57173	185.303	324.117	speE	protein_coding	spermidine synthase
HMPREF0837_10518	0.833007	0.166993	1.79572	1.7975	813.089	452.339	nrdG	protein_coding	anaerobic ribonucleoside-triphosphate reductase activating protein
HMPREF0837_11328	0.83349	0.16651	1.8406	1.84173	1382.48	750.634	pyrC	protein_coding	dihydroorotase
HMPREF0837_11322	0.833683	0.166317	1.85579	1.85677	1642.61	884.653	-	protein_coding	histidine triad protein
HMPREF0837_12260	0.835448	0.164552	1.77606	1.77813	676.077	380.214	-	protein_coding	hydrolase%2C TatD family
HMPREF0837_11979	0.835735	0.164265	1.82087	1.82217	1160.11	636.659	fmt	protein_coding	methionyl-tRNA formyltransferase
HMPREF0837_10520	0.835742	0.164258	0.534229	0.533945	883.841	1655.31	rpsJ	protein_coding	ribosomal protein S1-
HMPREF0837_12104	0.836113	0.163887	1.82317	1.82444	1200.54	658.029	-	protein_coding	phosphodiesterase family protein
HMPREF0837_11478	0.836637	0.163363	0.329152	0.253087	2.2461	8.90432	-	protein_coding	histidine triad protein
HMPREF0837_10930	0.836808	0.163192	1.77024	1.80145	44.922	24.9321	-	protein_coding	acetyltransferase%2C GNAT family
HMPREF0837_12100	0.837161	0.162839	1.83462	1.83573	1395.95	760.429	scpB	protein_coding	segregation and condensation protein B
HMPREF0837_11781	0.83747	0.16253	1.8211	1.82235	1207.28	662.481	-	protein_coding	flavin reductase
HMPREF0837_10321	0.838291	0.161709	2.10186	2.24066	17.9688	8.01389	-	protein_coding	hypothetical protein
HMPREF0837_11792	0.838735	0.161265	1.89395	1.89458	2738	1445.17	-	protein_coding	tRNA nucleotidyltransferase/poly(A) polymerase family protein
HMPREF0837_11222	0.839185	0.160815	1.75658	1.7589	579.494	329.46	nth	protein_coding	endonuclease III
HMPREF0837_10667	0.839223	0.160777	0.565833	0.565045	314.454	556.52	recU	protein_coding	recombination protein U
HMPREF0837_11993	0.840215	0.159785	1.77738	1.77919	771.536	433.64	yqeG	protein_coding	HAD phosphatase%2C family IIIA
HMPREF0837_11709	0.840821	0.159179	1.96646	1.96678	6073.46	3088.02	gor	protein_coding	glutathione-disulfide reductase
HMPREF0837_10573	0.842698	0.157302	0.567394	0.557953	25.8302	46.3024	-	protein_coding	acetyltransferase%2C GNAT family
HMPREF0837_11031	0.842876	0.157124	0.535013	0.519494	15.7227	30.2747	-	protein_coding	hypothetical protein
HMPREF0837_11330	0.843659	0.156341	1.8395	1.84043	1687.95	917.145	-	protein_coding	MATE efflux family protein
HMPREF0837_11319	0.844084	0.155916	1.67248	1.68157	125.782	74.7963	-	protein_coding	glutaredoxin
HMPREF0837_11513	0.844789	0.155211	0.584074	0.582693	177.442	304.528	smpB	protein_coding	SsrA-binding protein
HMPREF0837_12048	0.845231	0.154769	0.434645	0.394563	5.61525	14.2469	-	protein_coding	Mg2+ transporter-C family protein
HMPREF0837_12190	0.845231	0.154769	0.434645	0.394563	5.61525	14.2469	-	protein_coding	hypothetical protein
HMPREF0837_10796	0.845312	0.154688	0.565123	0.564467	378.468	670.495	-	protein_coding	transcriptional regulator%2C MerR family
HMPREF0837_10109	0.845381	0.154619	1.7113	1.71463	369.484	215.484	-	protein_coding	putative maltodextrose utilization protein MalA
HMPREF0837_11350	0.845383	0.154617	0.455116	0.420776	6.7383	16.0278	-	protein_coding	hypothetical protein
HMPREF0837_11981	0.845452	0.154548	0.590866	0.588947	126.905	215.484	rpoZ	protein_coding	DNA-directed RNA polymerase%2C omega subunit
EBG00001196876	0.845588	0.154412	2.02645	2.14283	19.0919	8.90432	tmRNA	ncRNA	-
HMPREF0837_11144	0.845874	0.154126	0.58525	0.583853	175.196	300.075	-	protein_coding	inositol monophosphatase family protein
HMPREF0837_10895	0.845879	0.154121	0.588165	0.582172	40.4298	69.4537	-	protein_coding	oxidoreductase NAD-binding domain protein
HMPREF0837_10512	0.846195	0.153805	0.581156	0.579999	212.257	365.967	-	protein_coding	phospholipase D domain protein
HMPREF0837_11525	0.846637	0.153363	1.72644	1.7291	477.297	276.034	-	protein_coding	dihydroorotate dehydrogenase%2C electron transfer subunit
HMPREF0837_11416	0.846858	0.153142	0.591157	0.585632	43.799	74.7963	-	protein_coding	branched-chain amino acid ABC transporter%2C permease protein
HMPREF0837_11078	0.846883	0.153117	0.5647	0.56408	399.806	708.784	-	protein_coding	channel protein%2C hemolysin III family
HMPREF0837_10843	0.847315	0.152685	0.575021	0.574139	279.64	487.066	trmB	protein_coding	tRNA (guanine-N(7)-)-methyltransferase
HMPREF0837_11151	0.848081	0.151919	1.86935	1.87	2545.96	1361.47	pstB	protein_coding	phosphate ABC transporter%2C ATP-binding protein
HMPREF0837_10063	0.848095	0.151905	0.559368	0.558864	494.142	884.199	thrC	protein_coding	threonine synthase
HMPREF0837_12146	0.848145	0.151855	0.596367	0.593943	99.9515	168.292	-	protein_coding	thioredoxin
HMPREF0837_10966	0.848598	0.151402	1.7714	1.77297	879.349	495.97	rnz	protein_coding	ribonuclease Z
HMPREF0837_11715	0.848973	0.151027	0.57126	0.570524	335.792	588.575	trmD	protein_coding	tRNA (guanine-N(1)-)-methyltransferase
HMPREF0837_11527	0.849011	0.150989	0.549412	0.549056	703.03	1280.44	rplT	protein_coding	ribosomal protein L2-
HMPREF0837_12266	0.84941	0.15059	1.68426	1.68851	275.147	162.949	-	protein_coding	Asparaginase
HMPREF0837_10086	0.849525	0.150475	0.186511	0.00224107	0	4.45216	-	protein_coding	hypothetical protein
HMPREF0837_10246	0.849525	0.150475	0.186511	0.00224107	0	4.45216	-	protein_coding	YhgE/Pip domain protein
HMPREF0837_10288	0.849525	0.150475	0.186511	0.00224107	0	4.45216	-	protein_coding	hypothetical protein
HMPREF0837_10365	0.849525	0.150475	0.186511	0.00224107	0	4.45216	-	protein_coding	hypothetical protein
HMPREF0837_12020	0.849525	0.150475	0.186511	0.00224107	0	4.45216	-	protein_coding	hypothetical protein
HMPREF0837_10319	0.849609	0.150391	1.92422	1.92461	4652.8	2417.52	polA	protein_coding	DNA-directed DNA polymerase
HMPREF0837_10003	0.849652	0.150348	0.557568	0.557111	544.68	977.694	nusG	protein_coding	transcription termination/antitermination factor NusG
HMPREF0837_11080	0.849916	0.150084	0.595178	0.593231	124.659	210.142	-	protein_coding	acetyltransferase%2C GNAT family
HMPREF0837_11270	0.850191	0.149809	0.588243	0.586892	180.811	308.089	coaB	protein_coding	phosphopantothenate--cysteine ligase
HMPREF0837_10211	0.851934	0.148066	1.72762	1.72988	563.771	325.898	-	protein_coding	NMT1/THI5-like protein
HMPREF0837_10467	0.852093	0.147907	1.7776	1.77896	1026.47	577	-	protein_coding	response regulator receiver domain protein
HMPREF0837_10634	0.852794	0.147206	0.576188	0.566372	24.7071	43.6312	-	protein_coding	hypothetical protein
HMPREF0837_11070	0.852885	0.147115	1.65904	1.67343	77.4905	46.3024	-	protein_coding	hypothetical protein
HMPREF0837_11269	0.853	0.147	0.589173	0.587909	193.165	328.569	coaC	protein_coding	phosphopantothenoylcysteine decarboxylase
HMPREF0837_11455	0.853114	0.146886	0.581157	0.58023	265.04	456.791	-	protein_coding	acetyltransferase%2C GNAT family
HMPREF0837_11311	0.853586	0.146414	1.71152	1.73936	44.922	25.8225	-	protein_coding	PRD domain protein
HMPREF0837_11141	0.853623	0.146377	1.72327	1.72552	559.279	324.117	-	protein_coding	TIGR-19-6 family protein
HMPREF0837_11603	0.85374	0.14626	0.568789	0.557409	21.338	38.2886	-	protein_coding	toxin-antitoxin system%2C antitoxin component%2C AbrB family
HMPREF0837_12253	0.854453	0.145547	1.77865	1.77992	1098.34	617.069	ksgA	protein_coding	dimethyladenosine transferase
HMPREF0837_11960	0.854605	0.145395	0.591306	0.590006	187.549	317.884	-	protein_coding	ABC transporter%2C ATP-binding protein
HMPREF0837_10731	0.855673	0.144327	1.64169	1.65195	104.444	63.2207	gatC	protein_coding	aspartyl/glutamyl-tRNA(Asn/Gln) amidotransferase%2C C subunit
HMPREF0837_11086	0.856285	0.143715	1.86322	1.8638	2834.58	1520.86	trxB	protein_coding	thioredoxin-disulfide reductase
HMPREF0837_12127	0.856768	0.143232	1.78383	1.78498	1228.62	688.304	-	protein_coding	ABC transporter%2C solute-binding protein
HMPREF0837_11285	0.857453	0.142547	1.64397	1.65007	176.319	106.852	-	protein_coding	Formate/nitrite transporter
HMPREF0837_10709	0.857925	0.142075	0.557106	0.556735	672.707	1208.32	-	protein_coding	putative acyl carrier protein
HMPREF0837_12081	0.858006	0.141994	1.80077	1.8542	28.0763	15.1373	-	protein_coding	transcriptional regulator%2C TetR family
HMPREF0837_10519	0.859147	0.140853	1.7583	1.75967	979.3	556.52	-	protein_coding	phosphoribulokinase/uridine kinase family protein
HMPREF0837_10255	0.85962	0.14038	0.569954	0.569421	464.943	816.526	dnaA	protein_coding	chromosomal replication initiator protein DnaA
HMPREF0837_11863	0.859823	0.140177	0.589415	0.588408	242.579	412.27	-	protein_coding	cadmium resistance transporter family protein
HMPREF0837_10917	0.860923	0.139077	1.80033	1.80123	1618.32	898.446	-	protein_coding	M42 glutamyl aminopeptidase
HMPREF0837_11301	0.862004	0.137996	3.47219	6.24728	5.61525	0.890432	-	protein_coding	phosphoenolpyruvate-dependent sugar phosphotransferase system%2C EIIA 2
HMPREF0837_11946	0.862428	0.137572	1.62517	1.63213	148.243	90.824	-	protein_coding	ABC transporter%2C ATP-binding protein
HMPREF0837_10110	0.862721	0.137279	1.74732	1.74872	946.732	541.382	malR	protein_coding	HTH-type transcriptional regulator MalR
HMPREF0837_11085	0.864126	0.135874	0.507366	0.480751	8.98441	18.6991	-	protein_coding	hypothetical protein
HMPREF0837_11206	0.864126	0.135874	0.507366	0.480751	8.98441	18.6991	-	protein_coding	putative protein CrcB
HMPREF0837_10905	0.864168	0.135832	0.56359	0.5632	637.893	1132.63	-	protein_coding	FemAB family protein
HMPREF0837_10610	0.864804	0.135196	0.552066	0.551796	927.64	1681.14	rplM	protein_coding	ribosomal protein L13
HMPREF0837_10879	0.864857	0.135143	1.70074	1.73387	37.0607	21.3704	metF	protein_coding	methylenetetrahydrofolate reductase (NAD(P)H)
HMPREF0837_10055	0.865014	0.134986	0.598974	0.597788	204.395	341.926	-	protein_coding	hypothetical protein
HMPREF0837_11937	0.865972	0.134028	1.97756	2.1007	16.8458	8.01389	-	protein_coding	hypothetical protein
HMPREF0837_11267	0.867386	0.132614	0.619339	0.615989	70.7522	114.866	-	protein_coding	hypothetical protein
HMPREF0837_12231	0.867761	0.132239	0.569885	0.569454	575.002	1009.75	-	protein_coding	hypothetical protein
HMPREF0837_11278	0.867789	0.132211	0.480197	0.445511	6.7383	15.1373	-	protein_coding	toxin-antitoxin system%2C antitoxin component%2C ribbon-helix-helix domain protein
HMPREF0837_10950	0.86807	0.13193	0.605368	0.59751	30.3224	50.7546	-	protein_coding	cytochrome C biogenesis protein transmembrane region
HMPREF0837_11978	0.869026	0.130974	1.80932	1.81001	2148.4	1186.95	sun	protein_coding	ribosomal RNA small subunit methyltransferase B
HMPREF0837_10793	0.869416	0.130584	1.73128	1.73264	941.117	543.163	-	protein_coding	LPXTG-motif cell wall anchor domain protein
HMPREF0837_10907	0.86976	0.13024	1.76785	1.76882	1412.8	798.717	uvrC	protein_coding	excinuclease ABC%2C C subunit
HMPREF0837_11945	0.869827	0.130173	1.60739	1.62146	70.7522	43.6312	-	protein_coding	hypothetical protein
HMPREF0837_10176	0.870253	0.129747	0.621997	0.617528	52.7834	85.4814	-	protein_coding	transcriptional regulator%2C MarR family
HMPREF0837_10282	0.870348	0.129652	0.295544	0.181491	1.12305	6.23302	-	protein_coding	hypothetical protein
HMPREF0837_10840	0.870348	0.129652	0.295544	0.181491	1.12305	6.23302	blpZ	protein_coding	BlpZ protein%2C fusion
HMPREF0837_12122	0.870524	0.129476	0.57753	0.577027	489.65	848.581	-	protein_coding	O-antigen polymerase
HMPREF0837_10041	0.870811	0.129189	0.616331	0.61447	128.028	208.361	-	protein_coding	hypothetical protein
HMPREF0837_10885	0.870885	0.129115	1.71185	1.71342	787.259	459.463	-	protein_coding	RNase3 domain protein
HMPREF0837_12147	0.871039	0.128961	0.624032	0.620645	69.6291	112.194	-	protein_coding	hypothetical protein
HMPREF0837_11419	0.871355	0.128645	0.568323	0.567949	661.477	1164.68	-	protein_coding	cell cycle protein%2C FtsW/RodA/SpoVE family
HMPREF0837_12101	0.8715	0.1285	1.80808	1.80874	2248.35	1243.04	-	protein_coding	ScpA/B protein
HMPREF0837_10768	0.871756	0.128244	0.437663	0.388603	4.4922	11.5756	-	protein_coding	hypothetical protein
HMPREF0837_12252	0.872016	0.127984	1.77028	1.77118	1532.96	865.5	rsgA	protein_coding	ribosome small subunit-dependent GTPase A
HMPREF0837_11560	0.872165	0.127835	1.59136	1.59954	116.797	73.0154	-	protein_coding	CAAX amino terminal protease family protein
HMPREF0837_11009	0.872449	0.127551	1.58999	1.59998	95.4593	59.6589	thiE	protein_coding	thiamine-phosphate diphosphorylase
HMPREF0837_10002	0.873377	0.126623	0.40589	0.344644	3.36915	9.79475	comX	protein_coding	transcriptional regulator ComX1
HMPREF0837_10302	0.873377	0.126623	0.40589	0.344644	3.36915	9.79475	comX	protein_coding	transcriptional regulator ComX1
HMPREF0837_10941	0.873377	0.126623	0.40589	0.344644	3.36915	9.79475	-	protein_coding	hypothetical protein
HMPREF0837_10444	0.873812	0.126188	0.361593	0.281173	2.2461	8.01389	-	protein_coding	glycosyltransferase%2C group 2 family protein
HMPREF0837_11229	0.873976	0.126024	0.598417	0.597564	284.132	475.491	-	protein_coding	polysaccharide biosynthesis protein
HMPREF0837_11831	0.874141	0.125859	0.61692	0.609674	32.5685	53.4259	-	protein_coding	hypothetical protein
HMPREF0837_10213	0.874154	0.125846	1.64042	1.66638	41.5529	24.9321	-	protein_coding	hypothetical protein
HMPREF0837_10892	0.875107	0.124893	1.64209	1.64486	385.206	234.184	-	protein_coding	response regulator receiver domain protein
HMPREF0837_11268	0.87529	0.12471	0.596423	0.595653	315.577	529.807	-	protein_coding	hypothetical protein
HMPREF0837_10314	0.875447	0.124553	0.600321	0.599459	280.763	468.367	-	protein_coding	hypothetical protein
HMPREF0837_11610	0.877141	0.122859	1.65058	1.68134	35.9376	21.3704	-	protein_coding	putative esterase
HMPREF0837_11409	0.877505	0.122495	2.10177	2.30983	12.3536	5.34259	-	protein_coding	PspC domain protein
HMPREF0837_12239	0.877619	0.122381	0.551779	0.551583	1273.54	2308.89	asnA	protein_coding	aspartate--ammonia ligase
HMPREF0837_12238	0.87843	0.12157	0.626798	0.624855	121.289	194.114	-	protein_coding	RNA methyltransferase%2C RsmD family
HMPREF0837_10012	0.878606	0.121394	0.613397	0.612233	205.518	335.693	nadC	protein_coding	nicotinate-nucleotide diphosphorylase (carboxylating)
HMPREF0837_11091	0.879097	0.120903	1.63569	1.66454	37.0607	22.2608	-	protein_coding	hypothetical protein
HMPREF0837_10788	0.879142	0.120858	1.67713	1.67884	672.707	400.694	-	protein_coding	hypothetical protein
HMPREF0837_12133	0.879179	0.120821	0.612851	0.6033	24.7071	40.9599	recX	protein_coding	regulatory protein RecX
HMPREF0837_11997	0.8794	0.1206	0.627392	0.620679	34.8146	56.0972	-	protein_coding	hypothetical protein
HMPREF0837_10334	0.879489	0.120511	0.624844	0.62316	140.381	225.279	-	protein_coding	phosphoribosylformylglycinamidine synthase
HMPREF0837_11183	0.880368	0.119632	1.67635	1.67801	691.799	412.27	-	protein_coding	glycosyltransferase%2C group 1 family protein
HMPREF0837_12099	0.881294	0.118706	1.7667	1.76743	1866.51	1056.05	-	protein_coding	pseudouridylate synthase
HMPREF0837_11947	0.881323	0.118677	0.635972	0.630675	43.799	69.4537	-	protein_coding	hypothetical protein
HMPREF0837_11820	0.881505	0.118495	0.543581	0.543442	1799.13	3310.63	-	protein_coding	DEAD/DEAH box helicase
HMPREF0837_10357	0.881941	0.118059	2.76949	3.76818	6.7383	1.78086	-	protein_coding	hypothetical protein
HMPREF0837_10967	0.882134	0.117866	1.68996	1.69135	847.903	501.313	-	protein_coding	oxidoreductase%2C short chain dehydrogenase/reductase family protein
HMPREF0837_10022	0.882304	0.117696	0.608903	0.608018	271.778	446.997	-	protein_coding	MORN repeat protein
HMPREF0837_11197	0.8824	0.1176	0.581912	0.565553	14.5997	25.8225	-	protein_coding	hypothetical protein
HMPREF0837_11364	0.882413	0.117587	1.73103	1.732	1326.32	765.771	ligA	protein_coding	DNA ligase (NAD+)
HMPREF0837_11565	0.882535	0.117465	0.591659	0.591122	453.712	767.552	nspC	protein_coding	carboxynorspermidine decarboxylase
HMPREF0837_11626	0.882772	0.117228	0.626795	0.618804	29.1993	47.1929	-	protein_coding	hypothetical protein
HMPREF0837_11737	0.883272	0.116728	1.76161	1.76234	1864.26	1057.83	-	protein_coding	tetratricopeptide repeat protein
HMPREF0837_11209	0.883276	0.116724	1.64622	1.64823	535.695	325.008	-	protein_coding	Cof-like hydrolase
HMPREF0837_12207	0.883791	0.116209	0.64206	0.637596	51.6603	81.0293	-	protein_coding	putative translation elongation factor G
HMPREF0837_11456	0.884079	0.115921	0.584165	0.583748	587.356	1006.19	-	protein_coding	Sua5/YciO/YrdC/YwlC family protein
HMPREF0837_10891	0.885008	0.114992	1.64206	1.64404	540.187	328.569	-	protein_coding	efflux ABC transporter%2C permease protein
HMPREF0837_10215	0.885076	0.114924	1.54466	1.55361	95.4593	61.4398	-	protein_coding	hypothetical protein
HMPREF0837_12161	0.885099	0.114901	0.580681	0.580312	667.092	1149.55	-	protein_coding	hypothetical protein
HMPREF0837_10586	0.88531	0.11469	0.563616	0.563388	1091.61	1937.58	rpsL	protein_coding	ribosomal protein S12
HMPREF0837_11050	0.885616	0.114384	0.594314	0.593786	461.574	777.347	rlmN	protein_coding	23S rRNA m2A25-3 methyltransferase
HMPREF0837_11968	0.885702	0.114298	0.643773	0.638655	44.922	70.3441	-	protein_coding	transcriptional regulator%2C LacI family
HMPREF0837_11093	0.886561	0.113439	1.55098	1.55661	153.858	98.8379	-	protein_coding	GDSL-like protein
HMPREF0837_10454	0.886614	0.113386	0.637781	0.630693	32.5685	51.645	-	protein_coding	CAAX amino terminal protease family protein
HMPREF0837_10668	0.886696	0.113304	0.57446	0.555147	12.3536	22.2608	-	protein_coding	hypothetical protein
HMPREF0837_10295	0.886823	0.113177	0.647613	0.643532	56.1525	87.2623	-	protein_coding	S4 domain protein
HMPREF0837_10626	0.886958	0.113042	0.606784	0.59366	17.9688	30.2747	-	protein_coding	PTS system%2C mannose/fructose/sorbose family%2C IIB component
HMPREF0837_12117	0.88744	0.11256	0.541226	0.541114	2243.86	4146.74	-	protein_coding	ABC transporter%2C ATP-binding protein
HMPREF0837_11137	0.887836	0.112164	1.64276	1.64454	597.463	363.296	-	protein_coding	hypothetical protein
HMPREF0837_11397	0.887935	0.112065	1.53926	1.54584	128.017	82.8101	-	protein_coding	hypothetical protein
HMPREF0837_11152	0.888008	0.111992	1.7846	1.78513	2667.25	1494.14	phoU	protein_coding	phosphate transport system regulatory protein PhoU
HMPREF0837_10327	0.888986	0.111014	1.52919	1.53843	89.0467	57.8781	-	protein_coding	hypothetical protein
HMPREF0837_11944	0.889169	0.110831	0.521915	0.521857	4321.5	8281.01	secA	protein_coding	preprotein translocase%2C SecA subunit
HMPREF0837_11024	0.889288	0.110712	1.53068	1.53803	112.305	73.0154	-	protein_coding	hydrolase%2C NUDIX family
HMPREF0837_11212	0.889314	0.110686	0.650883	0.646051	47.1681	73.0154	-	protein_coding	helix-turn-helix protein%2C YlxM/p13 family
HMPREF0837_11007	0.889897	0.110103	1.53398	1.54775	60.6447	39.179	thiW	protein_coding	protein ThiW
HMPREF0837_10636	0.890295	0.109705	0.620686	0.619758	256.056	413.16	mraW	protein_coding	S-adenosyl-methyltransferase MraW
HMPREF0837_10624	0.890297	0.109703	0.492037	0.450884	5.61525	12.466	-	protein_coding	PTS system fructose IIA component
HMPREF0837_10913	0.890533	0.109467	1.85738	1.85765	5915.11	3184.18	pepV	protein_coding	dipeptidase PepV
HMPREF0837_11998	0.890919	0.109081	0.644314	0.642428	122.413	190.552	-	protein_coding	hypothetical protein
HMPREF0837_10641	0.891229	0.108771	1.83898	1.83929	5009.93	2723.83	-	protein_coding	ATPase family associated with various cellular activities (AAA)
HMPREF0837_11588	0.891699	0.108301	0.653653	0.648194	41.5529	64.1111	-	protein_coding	hypothetical protein
HMPREF0837_11949	0.89203	0.10797	0.564316	0.540778	10.1075	18.6991	-	protein_coding	hypothetical protein
HMPREF0837_11263	0.892462	0.107538	1.54398	1.54824	199.903	129.113	-	protein_coding	acetyltransferase%2C GNAT family
HMPREF0837_10408	0.893074	0.106926	4.30063	337.915	3.36915	0	-	protein_coding	hypothetical protein
HMPREF0837_10988	0.893074	0.106926	4.30063	337.915	3.36915	0	-	protein_coding	hypothetical protein
HMPREF0837_10611	0.893296	0.106704	0.562225	0.562048	1408.31	2505.67	rpsI	protein_coding	ribosomal protein S9
HMPREF0837_11010	0.893514	0.106486	1.7285	1.72922	1755.33	1015.09	thiD	protein_coding	phosphomethylpyrimidine kinase
HMPREF0837_10696	0.893606	0.106394	0.645515	0.643831	137.012	212.813	-	protein_coding	hypothetical protein
HMPREF0837_10590	0.894026	0.105974	1.51739	1.53137	57.2756	37.3981	-	protein_coding	addiction module antitoxin%2C RelB/DinJ family
HMPREF0837_10865	0.894119	0.105881	0.577064	0.5554	10.9497	19.7231	-	protein_coding	integrase core domain protein
HMPREF0837_11279	0.894204	0.105796	0.470954	0.420956	4.4922	10.6852	-	protein_coding	addiction module toxin%2C RelE/StbE family
HMPREF0837_12079	0.894431	0.105569	1.54417	1.56546	40.4298	25.8225	-	protein_coding	transcriptional regulator%2C MerR family
HMPREF0837_11143	0.894879	0.105121	0.640436	0.63072	23.5841	37.3981	-	protein_coding	hypothetical protein
HMPREF0837_10439	0.895169	0.104831	0.599759	0.582293	13.4766	23.1512	-	protein_coding	transposase
HMPREF0837_11037	0.895445	0.104555	1.5179	1.53378	50.5373	32.946	-	protein_coding	CBS domain protein
HMPREF0837_10204	0.896066	0.103934	0.630149	0.629188	244.825	389.119	-	protein_coding	response regulator receiver domain protein
HMPREF0837_10092	0.896075	0.103925	0.597308	0.596893	586.232	982.146	-	protein_coding	amidohydrolase
HMPREF0837_11819	0.896266	0.103734	0.639411	0.638186	189.796	297.404	codY	protein_coding	GTP-sensing transcriptional pleiotropic repressor CodY
HMPREF0837_11943	0.896302	0.103698	0.573621	0.5734	1114.07	1942.92	-	protein_coding	putative 3-deoxy-7-phosphoheptulonate synthase
HMPREF0837_11701	0.896442	0.103558	0.654319	0.652386	117.92	180.758	-	protein_coding	oxidoreductase%2C aldo/keto reductase family protein
HMPREF0837_10227	0.896959	0.103041	2.18335	2.51822	8.98441	3.56173	-	protein_coding	IS66 family element%2C Orf2 protein
HMPREF0837_11244	0.897272	0.102728	0.649808	0.648224	144.874	223.498	leuB	protein_coding	3-isopropylmalate dehydrogenase
HMPREF0837_10464	0.897507	0.102493	0.660102	0.653213	32.5685	49.8642	-	protein_coding	conserved hypothetical protein TIGR-2185
HMPREF0837_11128	0.89769	0.10231	1.55027	1.57628	33.6915	21.3704	-	protein_coding	hypothetical protein
HMPREF0837_10233	0.898092	0.101908	0.610377	0.609837	444.728	729.264	-	protein_coding	cobalt transport protein
HMPREF0837_10952	0.898579	0.101421	0.661491	0.659308	103.321	156.716	msrB	protein_coding	methionine-R-sulfoxide reductase
HMPREF0837_11483	0.898598	0.101402	0.631532	0.63063	260.548	413.16	-	protein_coding	amino acid permease
HMPREF0837_10394	0.899034	0.100966	1.60227	1.60402	557.033	347.268	sdaAA	protein_coding	L-serine dehydratase%2C iron-sulfur-dependent%2C alpha subunit
HMPREF0837_10961	0.899167	0.100833	1.56962	1.57196	386.329	245.759	thyA	protein_coding	thymidylate synthase
HMPREF0837_12186	0.899545	0.100455	0.650072	0.648653	161.719	249.321	-	protein_coding	acetyltransferase%2C GNAT family
HMPREF0837_11221	0.899819	0.100181	1.55568	1.55829	335.792	215.484	-	protein_coding	putative ACR%2C COG1399
HMPREF0837_10018	0.900231	0.0997693	1.49721	1.51333	47.1681	31.1651	-	protein_coding	PTS system%2C Lactose/Cellobiose specific IIB subunit
HMPREF0837_11153	0.900245	0.0997546	0.630219	0.6294	287.501	456.791	-	protein_coding	ABC transporter%2C substrate-binding protein%2C family 3
HMPREF0837_12177	0.900382	0.099618	2.03332	2.26739	10.1075	4.45216	-	protein_coding	hypothetical protein
HMPREF0837_11788	0.900853	0.0991468	1.64574	1.64688	939.993	570.767	-	protein_coding	glutathione S-transferase%2C C-terminal domain protein
HMPREF0837_r10011	0.900944	0.0990557	1.49612	1.50109	151.511	100.93	HMPREF-837_r1--11	rRNA	-
HMPREF0837_11707	0.901674	0.0983261	0.646374	0.645214	198.78	308.089	-	protein_coding	ABC transporter%2C ATP-binding protein
HMPREF0837_11825	0.901725	0.0982751	1.71424	1.71489	1931.65	1126.4	-	protein_coding	CobB/CobQ-like protein
HMPREF0837_10478	0.902035	0.0979645	1.51296	1.51665	213.38	140.688	ribD	protein_coding	riboflavin biosynthesis protein RibD
HMPREF0837_10505	0.902224	0.097776	1.688	1.68878	1508.26	893.103	spxA	protein_coding	transcriptional regulator Spx
HMPREF0837_11032	0.902476	0.0975241	0.620031	0.619443	404.298	652.686	-	protein_coding	receptor family ligand-binding protein
HMPREF0837_10034	0.902703	0.0972968	1.92529	2.10001	11.2305	5.34259	-	protein_coding	putative sugar-specific permease%2C SgaT/UlaA
HMPREF0837_10616	0.902706	0.097294	0.539677	0.504868	6.7383	13.3565	-	protein_coding	hypothetical protein
HMPREF0837_11634	0.902727	0.0972726	0.648344	0.64718	197.657	305.418	-	protein_coding	hypothetical protein
HMPREF0837_11449	0.902839	0.097161	0.401127	0.316271	2.2461	7.12345	-	protein_coding	hypothetical protein
HMPREF0837_11775	0.90288	0.0971197	0.597526	0.59719	722.122	1209.21	rpsF	protein_coding	ribosomal protein S6
HMPREF0837_10873	0.903056	0.096944	1.46989	1.47691	99.9515	67.6728	-	protein_coding	acetyltransferase%2C GNAT family
HMPREF0837_11460	0.903068	0.0969324	1.46596	1.47492	77.4905	52.5355	dmpI	protein_coding	4-oxalocrotonate tautomerase family enzyme
HMPREF0837_11382	0.903092	0.0969076	0.401566	0.316666	2.2461	7.11455	-	protein_coding	hypothetical protein
HMPREF0837_10243	0.903317	0.096683	0.616096	0.615576	459.328	746.182	trpS	protein_coding	tryptophan--tRNA ligase
HMPREF0837_10167	0.903328	0.0966719	1.5453	1.57623	28.0763	17.8086	-	protein_coding	PTS system fructose IIA component
HMPREF0837_10184	0.903425	0.0965754	0.222752	0.00279977	0	3.56173	-	protein_coding	group II intron%2C maturase-specific domain protein
HMPREF0837_10338	0.903425	0.0965754	0.222752	0.00279977	0	3.56173	-	protein_coding	VanZ-like protein
HMPREF0837_10556	0.903425	0.0965754	0.222752	0.00279977	0	3.56173	-	protein_coding	Fe(3+) ions import ATP-binding protein FbpC family protein
HMPREF0837_10923	0.903425	0.0965754	0.222752	0.00279977	0	3.56173	-	protein_coding	hypothetical protein
HMPREF0837_11674	0.903425	0.0965754	0.222752	0.00279977	0	3.56173	-	protein_coding	hypothetical protein
HMPREF0837_11725	0.903425	0.0965754	0.222752	0.00279977	0	3.56173	-	protein_coding	LPXTG-motif cell wall anchor domain protein
HMPREF0837_11761	0.903425	0.0965754	0.222752	0.00279977	0	3.56173	-	protein_coding	hypothetical protein
HMPREF0837_12163	0.903425	0.0965754	0.222752	0.00279977	0	3.56173	-	protein_coding	hypothetical protein
HMPREF0837_11557	0.903553	0.096447	0.667396	0.665499	117.92	177.196	lspA	protein_coding	signal peptidase II
HMPREF0837_11897	0.903823	0.0961766	1.55105	1.55335	376.222	242.197	-	protein_coding	hypothetical protein
HMPREF0837_10058	0.903868	0.0961318	0.591002	0.567802	10.1075	17.8086	-	protein_coding	transcriptional regulator%2C MarR family
HMPREF0837_10322	0.904365	0.0956355	1.57194	1.57381	486.281	308.98	-	protein_coding	hypothetical protein
HMPREF0837_11003	0.90462	0.0953798	0.622698	0.605574	13.4766	22.2608	-	protein_coding	hypothetical protein
HMPREF0837_12261	0.905239	0.0947614	0.685505	0.681402	52.7834	77.4676	-	protein_coding	LPXTG-motif cell wall anchor domain protein
HMPREF0837_11971	0.905511	0.0944887	1.51001	1.53516	31.4454	20.4799	-	protein_coding	hypothetical protein
HMPREF0837_11239	0.905602	0.0943977	0.681936	0.679159	78.6136	115.756	-	protein_coding	hypothetical protein
HMPREF0837_10555	0.906382	0.0936182	0.3369	0.211683	1.12305	5.34259	-	protein_coding	TOBE domain protein
HMPREF0837_10733	0.906382	0.0936182	0.3369	0.211683	1.12305	5.34259	-	protein_coding	hypothetical protein
HMPREF0837_10835	0.906382	0.0936182	0.3369	0.211683	1.12305	5.34259	-	protein_coding	transposase%2C IS4 family
HMPREF0837_11108	0.906382	0.0936182	0.3369	0.211683	1.12305	5.34259	-	protein_coding	cobalt transport protein
HMPREF0837_11858	0.906382	0.0936182	0.3369	0.211683	1.12305	5.34259	-	protein_coding	phosphoenolpyruvate-dependent sugar phosphotransferase system%2C EIIA 2
HMPREF0837_12053	0.906382	0.0936182	0.3369	0.211683	1.12305	5.34259	galE	protein_coding	UDP-glucose 4-epimerase
HMPREF0837_11654	0.906406	0.0935945	0.688095	0.684329	57.2756	83.7006	coaA	protein_coding	pantothenate kinase
HMPREF0837_11235	0.906529	0.0934707	1.4481	1.45686	75.2444	51.645	dprA	protein_coding	DNA protecting protein DprA
HMPREF0837_11972	0.906533	0.0934665	1.45643	1.46984	50.5373	34.3796	-	protein_coding	hypothetical protein
HMPREF0837_10367	0.906583	0.0934172	0.678429	0.67623	99.9515	147.812	-	protein_coding	hypothetical protein
HMPREF0837_10890	0.906682	0.0933182	1.45484	1.46113	106.69	73.0154	-	protein_coding	ABC transporter%2C ATP-binding protein
HMPREF0837_11524	0.906825	0.0931751	1.59599	1.59739	688.43	430.969	-	protein_coding	dihydroorotate dehydrogenase 1B
HMPREF0837_10147	0.906914	0.0930865	1.53124	1.53365	341.407	222.608	-	protein_coding	putative alpha-1%2C2-mannosidase
HMPREF0837_10418	0.907221	0.0927786	0.526819	0.485538	5.61525	11.5756	-	protein_coding	hypothetical protein
HMPREF0837_11110	0.907221	0.0927786	0.526819	0.485538	5.61525	11.5756	-	protein_coding	hypothetical protein
HMPREF0837_11514	0.907348	0.0926519	0.590704	0.590457	990.531	1677.57	rnr	protein_coding	ribonuclease R
HMPREF0837_11207	0.907448	0.0925517	0.584818	0.584605	1155.62	1976.76	rplS	protein_coding	ribosomal protein L19
HMPREF0837_11289	0.907449	0.0925508	1.53089	1.53325	348.146	227.06	truB	protein_coding	tRNA pseudouridine synthase B
HMPREF0837_12009	0.907874	0.0921261	0.631256	0.630628	373.976	593.028	-	protein_coding	RNA methyltransferase%2C RsmE family
HMPREF0837_10884	0.90819	0.0918105	1.76933	1.76967	4041.86	2283.96	cysS	protein_coding	cysteine--tRNA ligase
HMPREF0837_12120	0.908362	0.0916382	0.558089	0.557987	2441.51	4375.58	amiA	protein_coding	oligopeptide-binding protein AmiA
HMPREF0837_10945	0.90866	0.09134	0.693278	0.688004	40.4298	58.7685	-	protein_coding	hypothetical protein
HMPREF0837_11451	0.908799	0.0912013	1.84789	1.84807	8909.16	4820.8	-	protein_coding	hypothetical protein
HMPREF0837_11958	0.908953	0.0910465	1.61622	1.61732	913.04	564.534	-	protein_coding	ABC transporter%2C ATP-binding family protein
HMPREF0837_10455	0.908988	0.091012	0.685138	0.682861	95.4593	139.798	-	protein_coding	transporter%2C major facilitator family protein
HMPREF0837_11069	0.909201	0.090799	1.72582	1.72628	2722.27	1576.95	glyS	protein_coding	glycine--tRNA ligase%2C beta subunit
HMPREF0837_11847	0.909283	0.0907167	0.689749	0.687121	81.9827	119.318	-	protein_coding	hypothetical protein
HMPREF0837_11656	0.910285	0.0897153	0.697247	0.691705	38.1837	55.2068	-	protein_coding	topology modulation protein
HMPREF0837_10386	0.910386	0.0896145	1.68503	1.68565	1895.71	1124.62	-	protein_coding	hypothetical protein
HMPREF0837_11081	0.910952	0.0890483	0.668767	0.667475	172.95	259.116	-	protein_coding	6-O-methylguanine DNA methyltransferase%2C DNA binding domain protein
HMPREF0837_11060	0.911041	0.0889594	1.52275	1.55764	23.5841	15.1373	-	protein_coding	hypothetical protein
HMPREF0837_10780	0.911091	0.0889089	0.69868	0.695484	66.26	95.2762	-	protein_coding	hypothetical protein
HMPREF0837_11967	0.911091	0.0889089	0.69868	0.695484	66.26	95.2762	-	protein_coding	sucrose-6-phosphate hydrolase
HMPREF0837_11391	0.911157	0.0888429	0.699426	0.693741	37.0607	53.4259	-	protein_coding	hypothetical protein
HMPREF0837_11339	0.911336	0.0886643	1.55919	1.56077	555.91	356.173	rnhB	protein_coding	ribonuclease HII
HMPREF0837_11329	0.911433	0.0885673	1.5091	1.54118	24.7071	16.0278	-	protein_coding	hypothetical protein
HMPREF0837_11150	0.912033	0.0879668	1.69842	1.69895	2279.79	1341.88	pstB	protein_coding	phosphate ABC transporter%2C ATP-binding protein
HMPREF0837_11266	0.91208	0.0879203	0.687406	0.685477	112.305	163.839	-	protein_coding	HTH domain protein
HMPREF0837_10445	0.912383	0.0876166	0.665586	0.652502	16.8458	25.8225	-	protein_coding	ABC transporter%2C ATP-binding protein
HMPREF0837_11248	0.912893	0.0871065	0.647461	0.630794	13.4766	21.3704	-	protein_coding	hypothetical protein
HMPREF0837_11131	0.913369	0.0866314	1.55145	1.55301	555.91	357.954	queA	protein_coding	S-adenosylmethionine:tRNA ribosyltransferase-isomerase
HMPREF0837_11573	0.913696	0.086304	1.45189	1.47373	30.8165	20.9073	-	protein_coding	integrase core domain protein
HMPREF0837_11910	0.913881	0.0861189	0.653265	0.652464	285.255	437.202	-	protein_coding	TIGR-22-6 family protein
HMPREF0837_10111	0.913926	0.086074	2.88457	5.00005	4.4922	0.890432	-	protein_coding	hypothetical protein
HMPREF0837_10042	0.914011	0.0859893	0.620338	0.597669	10.1075	16.9182	-	protein_coding	methyltransferase domain protein
HMPREF0837_11942	0.91405	0.0859502	0.582408	0.582246	1520.61	2611.64	-	protein_coding	3-deoxy-7-phosphoheptulonate synthase
HMPREF0837_10134	0.914087	0.0859125	0.67225	0.671058	186.426	277.815	-	protein_coding	SPFH/Band 7/PHB domain protein
HMPREF0837_11433	0.914131	0.0858695	0.691317	0.68185	22.461	32.946	-	protein_coding	hypothetical protein
HMPREF0837_10136	0.914224	0.0857759	0.701139	0.698698	86.4749	123.77	rpmF	protein_coding	ribosomal protein L32
HMPREF0837_12144	0.914277	0.0857234	0.635265	0.634727	434.621	684.742	-	protein_coding	oxidoreductase%2C short chain dehydrogenase/reductase family protein
HMPREF0837_10645	0.914481	0.0855194	0.476045	0.411546	3.36915	8.20088	-	protein_coding	hypothetical protein
HMPREF0837_11424	0.914757	0.0852432	0.668071	0.654122	15.7227	24.0417	-	protein_coding	acetyltransferase%2C GNAT family
HMPREF0837_10606	0.91488	0.0851202	1.60255	1.60354	983.792	613.507	folC	protein_coding	bifunctional protein FolC
HMPREF0837_11751	0.914908	0.0850924	0.627736	0.627289	527.834	841.458	greA	protein_coding	transcription elongation factor GreA
HMPREF0837_10854	0.915059	0.0849408	1.40046	1.41128	52.7834	37.3981	-	protein_coding	hypothetical protein
HMPREF0837_10962	0.915256	0.0847443	1.41866	1.43504	37.0607	25.8225	-	protein_coding	hypothetical protein
HMPREF0837_10126	0.915853	0.0841474	0.648916	0.63081	12.3536	19.5895	-	protein_coding	hypothetical protein
HMPREF0837_11473	0.915931	0.0840686	0.651831	0.651118	321.193	493.299	-	protein_coding	hypothetical protein
HMPREF0837_10395	0.916116	0.0838837	1.47675	1.47928	281.886	190.552	sdaAB	protein_coding	L-serine dehydratase%2C iron-sulfur-dependent%2C beta subunit
HMPREF0837_11517	0.916124	0.0838758	1.53963	1.54115	550.295	357.063	coaE	protein_coding	dephospho-CoA kinase
HMPREF0837_10857	0.91618	0.0838204	0.717569	0.712923	43.799	61.4398	-	protein_coding	hypothetical protein
HMPREF0837_10814	0.916286	0.0837144	0.717854	0.71364	48.2912	67.6728	-	protein_coding	hypothetical protein
HMPREF0837_11668	0.916649	0.0833507	0.702794	0.700711	101.075	144.25	-	protein_coding	putative phosphate ABC transporter%2C ATP-binding protein
HMPREF0837_10024	0.916707	0.0832928	0.699484	0.697578	111.182	159.387	yajC	protein_coding	preprotein translocase%2C YajC subunit
HMPREF0837_12004	0.917116	0.0828839	0.600851	0.600624	1068.02	1778.19	-	protein_coding	MIP family channel protein
HMPREF0837_12025	0.917233	0.0827672	0.711637	0.704027	26.9532	38.2886	-	protein_coding	ABC transporter%2C permease protein
HMPREF0837_10073	0.917277	0.0827227	0.601306	0.601078	1062.41	1767.51	-	protein_coding	ABC transporter%2C ATP-binding protein
HMPREF0837_11396	0.917295	0.0827048	1.39136	1.39755	89.3162	63.9063	-	protein_coding	transposase%2C IS4 family
HMPREF0837_11632	0.917635	0.0823654	0.649218	0.648588	364.991	562.753	-	protein_coding	hypothetical protein
HMPREF0837_10589	0.917701	0.0822988	1.76075	1.76102	5025.65	2853.83	polC	protein_coding	DNA polymerase III%2C alpha subunit%2C Gram-positive type
HMPREF0837_10135	0.917819	0.0821811	0.619204	0.593794	8.98441	15.1373	-	protein_coding	hypothetical protein
HMPREF0837_11540	0.917844	0.0821558	1.38982	1.39572	93.2132	66.7824	-	protein_coding	TfoX N-terminal domain protein
HMPREF0837_10157	0.918237	0.0817626	0.485897	0.421137	3.36915	8.01389	-	protein_coding	Gram-positive signal peptide protein%2C YSIRK family
HMPREF0837_10679	0.918317	0.0816827	1.46388	1.4664	272.901	186.1	mvk	protein_coding	mevalonate kinase
HMPREF0837_12063	0.918571	0.0814288	0.688422	0.675796	16.8458	24.9321	-	protein_coding	hypothetical protein
HMPREF0837_11753	0.91858	0.08142	0.677662	0.676596	206.641	305.418	-	protein_coding	acetyltransferase%2C GNAT family
HMPREF0837_10476	0.918729	0.0812713	1.4681	1.47048	291.993	198.566	ribB	protein_coding	3%2C4-dihydroxy-2-butanone-4-phosphate synthase
HMPREF0837_10821	0.918881	0.0811193	1.56726	1.56837	808.597	515.56	-	protein_coding	hypothetical protein
HMPREF0837_10223	0.918956	0.0810437	0.700314	0.698646	126.905	181.648	-	protein_coding	YigZ family protein
HMPREF0837_10827	0.919086	0.0809143	0.650646	0.630829	11.2305	17.8086	-	protein_coding	bacteriocin-type signal sequence
HMPREF0837_11458	0.919251	0.080749	0.639279	0.638797	482.912	755.977	prfA	protein_coding	peptide chain release factor 1
HMPREF0837_10695	0.919302	0.0806978	0.636663	0.636207	512.111	804.95	rnhC	protein_coding	ribonuclease HIII
HMPREF0837_12243	0.919947	0.0800528	1.49128	1.53108	19.0919	12.466	-	protein_coding	acylphosphatase
HMPREF0837_11393	0.919982	0.0800182	0.693334	0.691979	158.35	228.841	-	protein_coding	peptidase C26
HMPREF0837_10669	0.920219	0.0797814	0.646255	0.645721	432.375	669.605	-	protein_coding	DivIVA domain protein
HMPREF0837_11371	0.92022	0.0797798	0.680745	0.6797	210.01	308.98	ribF	protein_coding	riboflavin biosynthesis protein RibF
HMPREF0837_10318	0.920448	0.0795522	1.5481	1.6046	15.7227	9.79475	-	protein_coding	hypothetical protein
HMPREF0837_10720	0.920956	0.0790439	1.60464	1.68081	13.4766	8.01389	-	protein_coding	hypothetical protein
HMPREF0837_11855	0.920956	0.0790439	1.60464	1.68081	13.4766	8.01389	-	protein_coding	putative ribulose-phosphate 3-epimerase
HMPREF0837_11000	0.920972	0.0790276	0.735549	0.731199	44.922	61.4398	-	protein_coding	TENA/THI-4 family protein
HMPREF0837_11714	0.921043	0.0789574	0.712251	0.710374	110.059	154.935	-	protein_coding	ATP cone domain protein
HMPREF0837_10986	0.921115	0.0788845	0.735513	0.730246	37.0607	50.7546	-	protein_coding	hypothetical protein
HMPREF0837_11919	0.921189	0.0788114	1.35948	1.36628	72.9983	53.4259	-	protein_coding	hypothetical protein
HMPREF0837_11136	0.921771	0.0782288	1.48296	1.48479	395.314	266.239	-	protein_coding	hypothetical protein
HMPREF0837_11537	0.921976	0.0780245	1.93827	2.2038	7.86136	3.56173	-	protein_coding	alanine dehydrogenase/PNT domain protein
HMPREF0837_11660	0.922001	0.0779993	1.44744	1.44982	276.27	190.552	-	protein_coding	hypothetical protein
HMPREF0837_10795	0.922129	0.0778707	0.718255	0.716281	103.321	144.25	-	protein_coding	hypothetical protein
HMPREF0837_11187	0.922226	0.0777739	0.632703	0.632328	625.539	989.27	-	protein_coding	negative regulator of genetic competence (MecA)
HMPREF0837_11667	0.922337	0.077663	0.705327	0.703833	140.381	199.457	folD	protein_coding	tetrahydrofolate dehydrogenase/cyclohydrolase%2C NAD(P)-binding domain protein
HMPREF0837_10623	0.922759	0.0772411	1.34576	1.3529	66.26	48.9737	-	protein_coding	oxidoreductase%2C short chain dehydrogenase/reductase family protein
HMPREF0837_11980	0.922789	0.0772109	1.64585	1.64639	1992.29	1210.1	priA	protein_coding	primosomal protein N'
HMPREF0837_10965	0.923033	0.0769667	1.47598	1.4778	390.822	264.458	-	protein_coding	hypothetical protein
HMPREF0837_10842	0.923038	0.076962	0.672393	0.671613	285.255	424.736	-	protein_coding	phosphotransferase enzyme family
HMPREF0837_12258	0.923264	0.0767359	1.4766	1.47839	397.56	268.91	-	protein_coding	hypothetical protein
HMPREF0837_10670	0.923325	0.0766755	0.609931	0.609709	1080.37	1771.96	-	protein_coding	hypothetical protein
HMPREF0837_11566	0.923386	0.076614	0.657805	0.65722	388.576	591.247	LYS1	protein_coding	saccharopine dehydrogenase
HMPREF0837_11890	0.923588	0.0764117	1.77764	1.77783	7231.32	4067.49	-	protein_coding	peptidase family M13
HMPREF0837_11041	0.923828	0.0761718	1.67125	1.67168	2634.68	1576.06	-	protein_coding	PTS system IIBC component
HMPREF0837_10875	0.924107	0.0758926	0.700919	0.69968	170.704	243.978	-	protein_coding	endonuclease/exonuclease/phosphatase family protein
HMPREF0837_10485	0.924151	0.0758485	1.36307	1.36741	115.674	84.591	-	protein_coding	site-specific recombinase%2C phage integrase family
HMPREF0837_11366	0.924213	0.0757869	0.691016	0.689984	208.887	302.747	-	protein_coding	transcriptional activator%2C Rgg/GadR/MutR family domain protein
HMPREF0837_10511	0.924467	0.0755332	1.58943	1.59019	1243.22	781.799	-	protein_coding	hypothetical protein
HMPREF0837_10816	0.924504	0.0754962	1.48284	1.48446	448.097	301.856	-	protein_coding	ABC transporter%2C ATP-binding protein
HMPREF0837_12244	0.924665	0.0753355	0.647659	0.647202	504.25	779.128	-	protein_coding	membrane protein insertase%2C YidC/Oxa1 family
HMPREF0837_11403	0.924857	0.0751431	2.58364	4.00894	4.4922	1.11304	-	protein_coding	hypothetical protein
HMPREF0837_10029	0.924983	0.0750173	0.450367	0.36138	2.2461	6.23302	-	protein_coding	putative L-ribulose-5-phosphate 4-epimerase
HMPREF0837_10442	0.924983	0.0750173	0.450367	0.36138	2.2461	6.23302	-	protein_coding	hypothetical protein
HMPREF0837_12210	0.924983	0.0750173	0.450367	0.36138	2.2461	6.23302	-	protein_coding	hypothetical protein
HMPREF0837_11387	0.925485	0.0745149	1.3304	1.34249	37.0607	27.6034	-	protein_coding	adenylate cyclase
HMPREF0837_12145	0.925581	0.0744194	0.673054	0.672352	316.7	471.038	-	protein_coding	tRNA binding domain protein
HMPREF0837_11205	0.92559	0.0744103	0.743881	0.735807	23.5841	32.0555	-	protein_coding	putative protein CrcB
HMPREF0837_11259	0.925711	0.0742885	0.595556	0.595409	1652.01	2774.59	-	protein_coding	ABC transporter%2C ATP-binding protein
HMPREF0837_11208	0.925734	0.074266	0.743833	0.741282	75.2444	101.509	-	protein_coding	SAP domain protein
HMPREF0837_12030	0.925993	0.074007	1.31803	1.32753	44.922	33.8364	-	protein_coding	hypothetical protein
HMPREF0837_12080	0.926039	0.0739609	1.3437	1.34818	104.444	77.4676	-	protein_coding	cation diffusion facilitator family transporter
HMPREF0837_10336	0.926097	0.0739034	1.31662	1.32583	46.0451	34.7268	purM	protein_coding	phosphoribosylformylglycinamidine cyclo-ligase
HMPREF0837_10730	0.926133	0.0738671	1.65851	1.65895	2543.71	1533.32	gatA	protein_coding	aspartyl/glutamyl-tRNA(Asn/Gln) amidotransferase%2C A subunit
HMPREF0837_11853	0.926321	0.073679	1.32794	1.33326	83.1058	62.3302	-	protein_coding	putative transketolase
HMPREF0837_11139	0.926428	0.073572	1.50957	1.5108	632.278	418.503	-	protein_coding	Acyl-ACP thioesterase
HMPREF0837_10825	0.926511	0.0734893	0.761306	0.756791	40.4298	53.4259	-	protein_coding	ABC transporter%2C ATP-binding protein
HMPREF0837_12051	0.926519	0.0734811	0.655317	0.630881	8.98441	14.2469	-	protein_coding	ABC transporter%2C solute-binding protein
HMPREF0837_11982	0.926767	0.0732331	0.673033	0.672369	334.669	497.751	gmk	protein_coding	guanylate kinase
HMPREF0837_11068	0.926868	0.0731321	1.50018	1.50147	589.602	392.68	glyQ	protein_coding	glycine--tRNA ligase%2C alpha subunit
HMPREF0837_10197	0.927018	0.0729816	1.34641	1.35038	119.043	88.1527	-	protein_coding	Gram-positive signal peptide protein%2C YSIRK family
HMPREF0837_10872	0.927265	0.0727348	1.41586	1.41812	263.917	186.1	pheS	protein_coding	phenylalanine--tRNA ligase%2C alpha subunit
HMPREF0837_11764	0.927316	0.0726837	0.667617	0.667028	380.714	570.767	murE	protein_coding	UDP-N-acetylmuramoyl-L-alanyl-D-glutamate--L-lysine ligase
HMPREF0837_10848	0.927707	0.0722934	1.77353	1.7737	8057.89	4542.98	infB	protein_coding	translation initiation factor IF-2
HMPREF0837_11140	0.928247	0.0717526	1.57222	1.57296	1229.74	781.799	-	protein_coding	HAD hydrolase%2C TIGR-1457 family
HMPREF0837_11688	0.9283	0.0716996	0.686482	0.685705	279.64	407.818	-	protein_coding	DJ-1 family protein
HMPREF0837_11876	0.928614	0.0713857	1.37064	1.37352	178.565	130.003	-	protein_coding	transcriptional regulator%2C Rrf2 family
HMPREF0837_10315	0.928808	0.0711925	1.57446	1.57517	1284.77	815.635	prs	protein_coding	ribose-phosphate diphosphokinase
HMPREF0837_10728	0.928841	0.071159	1.41839	1.45489	16.8458	11.5756	-	protein_coding	putative chlorophyll synthesis pathway protein BchC
HMPREF0837_10903	0.929026	0.0709743	0.691152	0.690342	266.163	385.557	-	protein_coding	putative esterase
HMPREF0837_12275	0.929352	0.0706482	0.774155	0.768111	28.9972	37.7543	-	protein_coding	transposase%2C IS4 family
HMPREF0837_11695	0.92936	0.0706398	1.84075	1.84084	16411.1	8915	-	protein_coding	peptidase family M1
HMPREF0837_12024	0.929414	0.0705858	1.29116	1.30182	35.9376	27.6034	-	protein_coding	ABC transporter%2C permease protein
HMPREF0837_11759	0.929418	0.0705823	1.31633	1.32055	99.9515	75.6867	-	protein_coding	cystathionine gamma-synthase
HMPREF0837_11298	0.929876	0.0701238	1.52613	1.52707	858.011	561.862	-	protein_coding	Ser/Thr phosphatase family protein
HMPREF0837_12016	0.930158	0.0698425	1.28005	1.2864	57.2756	44.5216	-	protein_coding	hypothetical protein
HMPREF0837_11090	0.930175	0.0698246	1.31389	1.31789	104.444	79.2484	-	protein_coding	bacterial capsule synthesis protein
HMPREF0837_11434	0.93022	0.0697799	0.766595	0.764048	70.7522	92.6049	-	protein_coding	recombinase
HMPREF0837_11995	0.930241	0.0697587	1.39786	1.40002	260.548	186.1	-	protein_coding	transporter%2C small conductance mechanosensitive ion channel MscS family protein
HMPREF0837_12050	0.930247	0.0697529	1.44426	1.49006	14.5997	9.79475	-	protein_coding	ABC transporter%2C ATP-binding protein
HMPREF0837_10099	0.930656	0.0693439	0.746341	0.744606	110.059	147.812	-	protein_coding	methyltransferase domain protein
HMPREF0837_10402	0.930812	0.0691879	0.658578	0.630918	7.86136	12.466	-	protein_coding	arginosuccinate synthase
HMPREF0837_12054	0.930812	0.0691879	0.658578	0.630918	7.86136	12.466	galT	protein_coding	UTP--hexose-1-phosphate uridylyltransferase
HMPREF0837_11392	0.931004	0.0689965	0.723296	0.722098	168.458	233.293	-	protein_coding	CoA binding domain protein
HMPREF0837_12041	0.931056	0.0689444	1.29122	1.29575	84.2288	65.0015	trpC	protein_coding	indole-3-glycerol phosphate synthase
HMPREF0837_11378	0.931444	0.0685564	0.79012	0.784827	31.4454	40.0694	-	protein_coding	hypothetical protein
HMPREF0837_10458	0.931532	0.0684682	1.30672	1.32412	23.5841	17.8086	-	protein_coding	Branched-chain amino acid transport protein (AzlD)
HMPREF0837_10091	0.931596	0.0684041	0.701535	0.700699	252.686	360.625	-	protein_coding	5-formyltetrahydrofolate cyclo-ligase
HMPREF0837_10369	0.931601	0.0683988	1.41829	1.42005	341.407	240.417	saeR	protein_coding	response regulator SaeR
HMPREF0837_10010	0.93188	0.0681202	0.740274	0.738821	133.486	180.678	-	protein_coding	hypothetical protein
HMPREF0837_10642	0.931953	0.0680471	1.43473	1.43629	405.421	282.267	luxS	protein_coding	S-ribosylhomocysteinase LuxS
HMPREF0837_11691	0.931994	0.0680064	0.641003	0.640707	785.012	1225.23	-	protein_coding	peptidase%2C U32 family
HMPREF0837_10844	0.932092	0.067908	1.41657	1.4183	344.777	243.088	-	protein_coding	hypothetical protein
HMPREF0837_10415	0.9321	0.0678998	1.48034	1.54084	12.3536	8.01389	-	protein_coding	hypothetical protein
HMPREF0837_10561	0.932121	0.0678792	0.613565	0.573727	5.61525	9.79475	-	protein_coding	glycyl-radical enzyme activating protein family protein
HMPREF0837_12057	0.932121	0.0678792	0.613565	0.573727	5.61525	9.79475	pfbA	protein_coding	plasmin and fibronectin-binding protein A
HMPREF0837_11854	0.932401	0.0675989	1.31148	1.33111	21.338	16.0278	-	protein_coding	transketolase
HMPREF0837_11211	0.932489	0.0675106	0.797346	0.791998	30.3224	38.2886	-	protein_coding	hypothetical protein
HMPREF0837_10014	0.932635	0.0673652	0.391712	0.253924	1.12305	4.45216	-	protein_coding	hypothetical protein
HMPREF0837_10403	0.932635	0.0673652	0.391712	0.253924	1.12305	4.45216	-	protein_coding	hypothetical protein
HMPREF0837_10829	0.932635	0.0673652	0.391712	0.253924	1.12305	4.45216	-	protein_coding	hypothetical protein
HMPREF0837_10832	0.932635	0.0673652	0.391712	0.253924	1.12305	4.45216	blpL	protein_coding	immunity protein BlpL
HMPREF0837_11487	0.932635	0.0673652	0.391712	0.253924	1.12305	4.45216	-	protein_coding	hypothetical protein
HMPREF0837_11857	0.932635	0.0673652	0.391712	0.253924	1.12305	4.45216	-	protein_coding	PTS system%2C Fru family%2C IIB component
HMPREF0837_12116	0.932741	0.0672591	0.600239	0.600114	1944	3239.39	-	protein_coding	ABC transporter%2C ATP-binding protein
HMPREF0837_11684	0.932743	0.0672571	1.25571	1.26119	59.5217	47.1929	-	protein_coding	hypothetical protein
HMPREF0837_11293	0.932812	0.0671876	1.25193	1.26115	34.8146	27.6034	xseB	protein_coding	exodeoxyribonuclease VII%2C small subunit
HMPREF0837_10568	0.932988	0.0670117	0.802549	0.797976	34.8146	43.6312	-	protein_coding	fructose-6-phosphate aldolase
HMPREF0837_10436	0.933008	0.0669918	0.751323	0.749754	120.166	160.278	rimI	protein_coding	ribosomal-protein-alanine acetyltransferase
HMPREF0837_11242	0.933178	0.0668224	0.785882	0.783324	66.26	84.591	-	protein_coding	HMGL-like protein
HMPREF0837_11608	0.933237	0.0667632	1.50429	1.57575	11.2305	7.12345	-	protein_coding	hypothetical protein
HMPREF0837_10822	0.933318	0.0666821	1.24589	1.25161	54.322	43.3996	-	protein_coding	transposase%2C IS4 family
HMPREF0837_11130	0.933318	0.0666821	1.24589	1.25161	54.322	43.3996	-	protein_coding	transposase%2C IS4 family
HMPREF0837_11591	0.933318	0.0666821	1.24589	1.25161	54.322	43.3996	-	protein_coding	transposase%2C IS4 family
HMPREF0837_11323	0.933566	0.0664342	0.539022	0.473705	3.36915	7.12345	-	protein_coding	dihydroxyacetone kinase%2C phosphotransfer subunit
HMPREF0837_11422	0.933566	0.0664342	0.539022	0.473705	3.36915	7.12345	-	protein_coding	hypothetical protein
HMPREF0837_11015	0.934054	0.0659464	1.36364	1.36578	234.718	171.853	-	protein_coding	glyoxalase family protein
HMPREF0837_12039	0.934113	0.0658865	1.32916	1.33178	169.581	127.332	trpB	protein_coding	tryptophan synthase%2C beta subunit
HMPREF0837_10638	0.934271	0.0657293	0.628922	0.628709	1106.2	1759.49	-	protein_coding	penicillin-binding protein%2C transpeptidase domain protein
HMPREF0837_11581	0.934315	0.065685	1.58929	1.5898	1853.03	1165.58	-	protein_coding	Tex-like protein N-terminal domain protein
HMPREF0837_10551	0.934322	0.0656779	1.53502	1.53575	1130.91	736.387	-	protein_coding	phosphoglycerate mutase family protein
HMPREF0837_10219	0.934398	0.0656018	1.56132	1.56194	1440.87	922.487	raiA	protein_coding	ribosomal subunit interface protein
HMPREF0837_11379	0.93459	0.0654101	1.28389	1.28721	111.182	86.3719	-	protein_coding	DNA-binding protein%2C YbaB/EbfC family
HMPREF0837_12233	0.934643	0.0653568	1.22883	1.23435	51.6603	41.8503	-	protein_coding	putative protein EpuA
HMPREF0837_10622	0.934713	0.0652865	1.22421	1.23042	44.922	36.5077	-	protein_coding	Ribose/Galactose Isomerase
HMPREF0837_10620	0.934808	0.0651924	1.22237	1.22884	42.6759	34.7268	eda	protein_coding	2-dehydro-3-deoxyphosphogluconate aldolase/4-hydroxy-2-oxoglutarate aldolase
HMPREF0837_10337	0.934855	0.0651449	0.809236	0.802676	23.5841	29.3842	purN	protein_coding	phosphoribosylglycinamide formyltransferase
HMPREF0837_11666	0.934906	0.0650944	1.44011	1.44141	494.142	342.816	-	protein_coding	YjeF domain protein
HMPREF0837_10855	0.934935	0.0650647	1.48442	1.4854	736.721	495.97	-	protein_coding	hemerythrin HHE cation binding domain protein
HMPREF0837_10120	0.935031	0.0649693	0.778741	0.767826	15.7227	20.4799	-	protein_coding	hypothetical protein
HMPREF0837_11685	0.935073	0.0649272	0.597805	0.597697	2262.95	3786.12	ezrA	protein_coding	septation ring formation regulator EzrA
HMPREF0837_12105	0.935291	0.064709	1.60787	1.6083	2289.9	1423.8	rdgB	protein_coding	non-canonical purine NTP pyrophosphatase%2C RdgB/HAM1 family
HMPREF0837_10477	0.935338	0.0646619	1.27157	1.27492	104.444	81.9197	ribE	protein_coding	riboflavin synthase%2C alpha subunit
HMPREF0837_10344	0.93535	0.0646504	0.821267	0.81751	39.3068	48.0833	-	protein_coding	hypothetical protein
HMPREF0837_10360	0.935388	0.0646118	0.720597	0.719701	226.856	315.213	-	protein_coding	phosphorylase family
HMPREF0837_11370	0.935602	0.064398	1.3436	1.34577	214.503	159.387	-	protein_coding	hypothetical protein
HMPREF0837_11295	0.935664	0.0643361	1.46524	1.46631	642.385	438.092	rrmJ	protein_coding	ribosomal RNA large subunit methyltransferase J
HMPREF0837_10486	0.935724	0.0642756	1.3131	1.31566	162.842	123.77	-	protein_coding	prophage Sa-5%2C site-specific recombinase%2C phage integrase family protein
HMPREF0837_10457	0.935746	0.0642537	0.802577	0.800167	66.26	82.8101	-	protein_coding	AzlC protein
HMPREF0837_10947	0.935793	0.0642072	1.32923	1.35795	15.7227	11.5756	-	protein_coding	hypothetical protein
HMPREF0837_11712	0.935793	0.0642072	1.32923	1.35795	15.7227	11.5756	-	protein_coding	hypothetical protein
HMPREF0837_11073	0.935839	0.0641613	0.784085	0.782185	89.8441	114.866	-	protein_coding	ApbE family protein
HMPREF0837_11028	0.935893	0.0641073	0.8277	0.823709	35.9376	43.6312	-	protein_coding	putative ComE operon protein 2
HMPREF0837_11109	0.935917	0.0640827	1.24708	1.2611	22.461	17.8086	-	protein_coding	ABC transporter%2C ATP-binding protein
HMPREF0837_11348	0.936132	0.0638682	0.78998	0.779565	15.8799	20.3731	-	protein_coding	hypothetical protein
HMPREF0837_12064	0.936231	0.063769	0.820349	0.813773	22.461	27.6034	-	protein_coding	hypothetical protein
HMPREF0837_11162	0.93644	0.0635602	1.24638	1.26109	21.338	16.9182	-	protein_coding	hypothetical protein
HMPREF0837_12172	0.93644	0.0635602	1.24638	1.26109	21.338	16.9182	-	protein_coding	hypothetical protein
HMPREF0837_10856	0.936621	0.0633794	1.20497	1.20972	52.7834	43.6312	-	protein_coding	hypothetical protein
HMPREF0837_12256	0.936636	0.0633637	0.804869	0.802632	70.7522	88.1527	-	protein_coding	putative bacteriocin export ABC transporter%2C lactococcin 972 group
HMPREF0837_10465	0.937056	0.0629441	0.763245	0.761881	133.643	175.415	-	protein_coding	hypothetical protein
HMPREF0837_11518	0.937098	0.0629023	1.47873	1.47965	776.028	524.464	mutM	protein_coding	DNA-formamidopyrimidine glycosylase
HMPREF0837_10329	0.937214	0.0627858	1.20155	1.2107	26.9532	22.2608	-	protein_coding	class IIb bacteriocin%2C lactobin A/cerein 7B family
HMPREF0837_10826	0.937214	0.0627858	1.20155	1.2107	26.9532	22.2608	-	protein_coding	peptidase%2C C39 family
HMPREF0837_11495	0.937359	0.0626412	0.765978	0.764601	131.397	171.853	-	protein_coding	DNA polymerase III%2C epsilon subunit
HMPREF0837_12106	0.93746	0.0625405	1.51707	1.51779	1109.57	731.044	murI	protein_coding	glutamate racemase
HMPREF0837_10615	0.937487	0.0625129	0.844541	0.840866	35.9376	42.7407	-	protein_coding	glutathione peroxidase
HMPREF0837_10725	0.937491	0.0625093	1.45751	1.45854	655.862	449.668	-	protein_coding	hypothetical protein
HMPREF0837_11001	0.937609	0.062391	1.24374	1.24688	97.7054	78.358	thiM	protein_coding	hydroxyethylthiazole kinase
HMPREF0837_11253	0.937685	0.0623149	0.823012	0.820592	60.6447	73.9058	rnc	protein_coding	ribonuclease III
HMPREF0837_10703	0.937755	0.0622446	0.792406	0.790647	94.3363	119.318	-	protein_coding	hypothetical protein
HMPREF0837_11170	0.937773	0.0622274	0.685061	0.684583	455.959	666.043	-	protein_coding	hypothetical protein
HMPREF0837_11773	0.937798	0.0622017	0.65176	0.651482	824.319	1265.3	rpsR	protein_coding	ribosomal protein S18
HMPREF0837_10312	0.937884	0.062116	1.46939	1.47033	742.337	504.875	radA	protein_coding	DNA repair protein RadA
HMPREF0837_11852	0.937986	0.0620141	0.839449	0.836633	48.1901	57.602	-	protein_coding	integrase core domain protein
HMPREF0837_10637	0.938168	0.0618322	0.832295	0.82979	56.1525	67.6728	ftsL	protein_coding	cell division protein FtsL
HMPREF0837_11630	0.938189	0.0618105	0.610202	0.5611	4.4922	8.01389	-	protein_coding	hypothetical protein
HMPREF0837_12174	0.938189	0.0618105	0.610202	0.5611	4.4922	8.01389	-	protein_coding	hypothetical protein
HMPREF0837_12038	0.93844	0.0615602	0.817463	0.81537	71.8752	88.1527	trpA	protein_coding	tryptophan synthase%2C alpha subunit
HMPREF0837_11006	0.938454	0.061546	1.17276	1.17712	47.1681	40.0694	-	protein_coding	TENA/THI-4 family protein
HMPREF0837_11543	0.938496	0.061504	1.19658	1.20018	66.26	55.2068	-	protein_coding	hypothetical protein
HMPREF0837_12181	0.938503	0.0614969	1.68347	1.68369	5277.22	3134.32	lytA	protein_coding	gametolysin
HMPREF0837_10301	0.938594	0.0614058	0.573567	0.573515	4737.03	8259.64	hflB	protein_coding	ATP-dependent metallopeptidase HflB
HMPREF0837_10093	0.938677	0.0613233	0.672702	0.672324	588.479	875.294	dapD	protein_coding	2%2C3%2C4%2C5-tetrahydropyridine-2%2C6-dicarboxylate N-acetyltransferase
HMPREF0837_11002	0.938776	0.0612235	0.85053	0.847749	46.0451	54.3163	thiE	protein_coding	thiamine-phosphate diphosphorylase
HMPREF0837_10846	0.938885	0.0611153	1.2586	1.26122	125.782	99.7284	-	protein_coding	hypothetical protein
HMPREF0837_11710	0.939076	0.060924	0.779173	0.77778	124.659	160.278	-	protein_coding	BioY family protein
HMPREF0837_11008	0.939125	0.0608749	1.23062	1.23349	99.9515	81.0293	-	protein_coding	putative hydroxyethylthiazole kinase
HMPREF0837_10131	0.939178	0.0608219	0.818783	0.816825	76.3674	93.4953	-	protein_coding	putative sugar-specific permease%2C SgaT/UlaA
HMPREF0837_10133	0.939178	0.0608219	0.818783	0.816825	76.3674	93.4953	-	protein_coding	phosphoenolpyruvate-dependent sugar phosphotransferase system%2C EIIA 2
HMPREF0837_10428	0.939335	0.060665	1.65326	1.65353	4137.32	2502.11	gidA	protein_coding	tRNA uridine 5-carboxymethylaminomethyl modification enzyme GidA
HMPREF0837_12043	0.93935	0.0606504	1.14828	1.15309	35.9376	31.1651	-	protein_coding	glutamine amidotransferase%2C class I
HMPREF0837_10805	0.939411	0.0605886	1.4585	1.45943	727.737	498.642	-	protein_coding	putative type-I restriction enzyme
HMPREF0837_11824	0.939639	0.0603608	1.56485	1.56532	1878.86	1200.3	-	protein_coding	Mur ligase middle domain protein
HMPREF0837_11769	0.939654	0.0603458	0.798638	0.797051	102.198	128.222	-	protein_coding	GIY-YIG catalytic domain protein
HMPREF0837_10915	0.939723	0.0602772	1.6932	1.88937	6.7383	3.56173	-	protein_coding	hypothetical protein
HMPREF0837_11243	0.939751	0.0602491	1.16606	1.16948	57.2756	48.9737	-	protein_coding	LeuA allosteric (dimerization) domain protein
HMPREF0837_10130	0.939754	0.0602464	0.865658	0.862983	43.799	50.7546	-	protein_coding	Transketolase%2C thiamine diphosphate binding domain protein
HMPREF0837_11022	0.939754	0.0602464	0.865658	0.862983	43.799	50.7546	-	protein_coding	TipAS antibiotic-recognition domain protein
HMPREF0837_10019	0.939757	0.0602426	1.15331	1.16027	25.8302	22.2608	-	protein_coding	PTS system%2C Lactose/Cellobiose specific IIA subunit
HMPREF0837_11700	0.939757	0.0602426	1.15331	1.16027	25.8302	22.2608	-	protein_coding	hypothetical protein
HMPREF0837_11190	0.939949	0.0600508	1.24745	1.24996	124.659	99.7284	-	protein_coding	putative chlorohydrolase
HMPREF0837_10347	0.940056	0.0599435	0.615691	0.615564	1882.23	3057.74	-	protein_coding	transcriptional regulator%2C GntR family
HMPREF0837_11503	0.940091	0.0599086	0.789712	0.788291	117.92	149.593	-	protein_coding	putative YbaK/EbsC protein
HMPREF0837_10032	0.940121	0.0598792	0.276475	0.00372954	0	2.6713	-	protein_coding	phosphoenolpyruvate-dependent sugar phosphotransferase system%2C EIIA 2
HMPREF0837_10033	0.940121	0.0598792	0.276475	0.00372954	0	2.6713	-	protein_coding	PTS system%2C Lactose/Cellobiose specific IIB subunit
HMPREF0837_10045	0.940121	0.0598792	0.276475	0.00372954	0	2.6713	-	protein_coding	hypothetical protein
HMPREF0837_10046	0.940121	0.0598792	0.276475	0.00372954	0	2.6713	-	protein_coding	prepilin-type cleavage/methylation N-terminal domain protein
HMPREF0837_10156	0.940121	0.0598792	0.276475	0.00372954	0	2.6713	-	protein_coding	hypothetical protein
HMPREF0837_10440	0.940121	0.0598792	0.276475	0.00372954	0	2.6713	-	protein_coding	hypothetical protein
HMPREF0837_10564	0.940121	0.0598792	0.276475	0.00372954	0	2.6713	-	protein_coding	PTS system%2C Lactose/Cellobiose specific IIA subunit
HMPREF0837_10818	0.940121	0.0598792	0.276475	0.00372954	0	2.6713	blpT	protein_coding	BlpT protein%2C fusion
HMPREF0837_10939	0.940121	0.0598792	0.276475	0.00372954	0	2.6713	-	protein_coding	hypothetical protein
HMPREF0837_11683	0.940121	0.0598792	0.276475	0.00372954	0	2.6713	-	protein_coding	transposase
HMPREF0837_11099	0.940147	0.0598534	1.14856	1.15559	24.7071	21.3793	-	protein_coding	hypothetical protein
HMPREF0837_12067	0.940225	0.0597748	1.18818	1.19114	76.3674	64.1111	-	protein_coding	glyoxalase family protein
HMPREF0837_10980	0.940285	0.0597153	1.50998	1.51063	1190.43	788.032	-	protein_coding	cell division protein FtsQ
HMPREF0837_11777	0.940605	0.0593954	1.17973	1.19105	19.0919	16.0278	-	protein_coding	hypothetical protein
HMPREF0837_11186	0.940644	0.0593558	0.687414	0.686986	506.496	737.277	-	protein_coding	hypothetical protein
HMPREF0837_10867	0.940709	0.0592913	0.277815	0.00375448	0	2.65349	-	protein_coding	hypothetical protein
HMPREF0837_10401	0.940724	0.0592764	0.774016	0.756928	10.1075	13.3565	-	protein_coding	ABC transporter%2C substrate-binding protein%2C family 3
HMPREF0837_11435	0.940724	0.0592764	0.774016	0.756928	10.1075	13.3565	-	protein_coding	resolvase%2C N-terminal domain protein
HMPREF0837_11320	0.940779	0.0592205	1.51035	1.51099	1223	809.402	ptsH	protein_coding	phosphocarrier protein HPr
HMPREF0837_10772	0.94089	0.0591104	0.668611	0.631036	5.61525	8.90432	-	protein_coding	putative PTS system%2C cellobiose-specific IIC component
HMPREF0837_12044	0.940934	0.0590658	0.842767	0.840848	69.6291	82.8101	trpE	protein_coding	anthranilate synthase component I
HMPREF0837_12225	0.940975	0.0590254	1.35083	1.35234	316.7	234.184	-	protein_coding	bacteriocin-associated integral membrane protein
HMPREF0837_11542	0.940989	0.0590114	1.5554	1.55588	1838.43	1181.6	-	protein_coding	PhoH family protein
HMPREF0837_11296	0.940992	0.0590085	1.31565	1.31742	236.964	179.867	-	protein_coding	arginine repressor%2C C-terminal domain protein
HMPREF0837_11005	0.941078	0.0589221	1.12951	1.13251	49.4142	43.6312	-	protein_coding	hypothetical protein
HMPREF0837_10431	0.941107	0.0588933	1.12683	1.12983	48.2912	42.7407	-	protein_coding	hypothetical protein
HMPREF0837_10970	0.941232	0.0587682	0.792294	0.790962	124.659	157.606	-	protein_coding	rhodanese-like protein
HMPREF0837_11384	0.941264	0.0587364	1.43096	1.43195	631.155	440.764	-	protein_coding	pseudouridine synthase%2C RluA family
HMPREF0837_11111	0.941332	0.0586676	0.892122	0.887588	21.338	24.0417	-	protein_coding	hypothetical protein
HMPREF0837_11804	0.941482	0.0585175	1.51794	1.51853	1352.15	890.432	ysxC	protein_coding	ribosome biogenesis GTP-binding protein YsxC
HMPREF0837_10031	0.941509	0.0584913	0.513387	0.421497	2.2461	5.34259	pyrF	protein_coding	orotidine 5'-phosphate decarboxylase/HUMPS family
HMPREF0837_12154	0.941509	0.0584913	0.513387	0.421497	2.2461	5.34259	-	protein_coding	ABC transporter%2C ATP-binding protein
HMPREF0837_10443	0.941558	0.0584422	0.802432	0.788425	11.2305	14.2469	-	protein_coding	glycosyltransferase%2C group 1 family protein
HMPREF0837_10766	0.941568	0.0584319	0.816595	0.804357	12.1739	15.1373	-	protein_coding	transposase
HMPREF0837_10232	0.941656	0.0583439	0.662364	0.662087	815.335	1231.47	mreC	protein_coding	rod shape-determining protein MreC
HMPREF0837_11818	0.941782	0.0582175	0.758583	0.757631	194.288	256.444	-	protein_coding	isochorismatase family protein
HMPREF0837_10613	0.941789	0.0582111	1.08808	1.09078	35.9376	32.946	-	protein_coding	hypothetical protein
HMPREF0837_11340	0.941801	0.0581991	1.40231	1.40343	509.865	363.296	ylqF	protein_coding	ribosome biogenesis GTP-binding protein YlqF
HMPREF0837_10339	0.94182	0.0581797	1.24952	1.25167	147.12	117.537	purH	protein_coding	phosphoribosylaminoimidazolecarboxamide formyltransferase/IMP cyclohydrolase
HMPREF0837_11859	0.941936	0.0580642	1.79738	2.09796	5.61525	2.6713	-	protein_coding	phosphoenolpyruvate-dependent sugar phosphotransferase system%2C EIIA 2
HMPREF0837_11779	0.942214	0.0577864	0.78082	0.779689	152.735	195.895	-	protein_coding	peptidase propeptide and YPEB domain protein
HMPREF0837_11262	0.942369	0.0576306	1.52729	1.52782	1531.84	1002.63	uvrB	protein_coding	excinuclease ABC%2C B subunit
HMPREF0837_11576	0.942382	0.0576177	1.15369	1.15612	74.1213	64.1111	-	protein_coding	putative bacteriocin export ABC transporter%2C lactococcin 972 group
HMPREF0837_11406	0.942386	0.0576138	1.09214	1.09669	22.461	20.4799	-	protein_coding	hypothetical protein
HMPREF0837_11390	0.942455	0.0575445	0.774419	0.773365	167.335	216.375	-	protein_coding	hypothetical protein
HMPREF0837_10129	0.942494	0.0575061	1.15793	1.16032	77.4905	66.7824	-	protein_coding	Transketolase%2C C-terminal domain protein
HMPREF0837_10944	0.942494	0.057506	0.88298	0.881161	57.2756	65.0015	-	protein_coding	putative radical SAM protein%2C TIGR-1212 family
HMPREF0837_11963	0.942508	0.0574917	1.29811	1.29984	226.856	174.525	-	protein_coding	SNARE-like domain protein
HMPREF0837_11204	0.942584	0.0574155	0.850359	0.840928	13.4766	16.0278	-	protein_coding	chorismate mutase
HMPREF0837_11678	0.942585	0.0574152	0.695232	0.661319	5.99709	9.0735	-	protein_coding	integrase core domain protein
HMPREF0837_11317	0.942755	0.0572448	1.62022	1.6205	3571.3	2203.82	-	protein_coding	ribonucleoside-diphosphate reductase%2C beta subunit
HMPREF0837_11682	0.942899	0.0571009	1.02803	1.02903	29.1656	28.3424	-	protein_coding	transposase
HMPREF0837_11562	0.942909	0.0570909	1.36442	1.36569	396.437	290.281	-	protein_coding	Cof-like hydrolase
HMPREF0837_10591	0.942921	0.0570787	1.08619	1.08811	49.4142	45.412	-	protein_coding	addiction module toxin%2C RelE/StbE family
HMPREF0837_11020	0.942939	0.0570611	1.36211	1.36339	389.699	285.829	manA	protein_coding	mannose-6-phosphate isomerase%2C class I
HMPREF0837_10594	0.942993	0.0570074	1.17097	1.17323	89.8441	76.5771	-	protein_coding	transglycosylase associated protein
HMPREF0837_11950	0.943036	0.0569637	1.02195	1.02262	33.6915	32.946	-	protein_coding	hypothetical protein
HMPREF0837_11856	0.943142	0.0568579	1.00028	1.0003	25.8302	25.8225	-	protein_coding	phosphotransferase system%2C EIIC
HMPREF0837_10931	0.943187	0.056813	1.11385	1.12103	17.9688	16.0278	-	protein_coding	acetyltransferase%2C GNAT family
HMPREF0837_10017	0.943217	0.0567831	0.802592	0.801355	129.151	161.168	-	protein_coding	putative PTS system%2C cellobiose-specific IIC component
HMPREF0837_11607	0.943301	0.0566994	0.935621	0.934268	44.922	48.0833	-	protein_coding	hypothetical protein
HMPREF0837_11245	0.943347	0.0566527	0.935441	0.932256	19.0919	20.4799	-	protein_coding	hypothetical protein
HMPREF0837_11461	0.943382	0.0566182	0.693286	0.692882	531.203	766.662	trmE	protein_coding	tRNA modification GTPase TrmE
HMPREF0837_11061	0.943433	0.056567	1.05885	1.06021	46.4381	43.8003	-	protein_coding	transposase
HMPREF0837_10734	0.943534	0.0564662	0.817912	0.816587	113.428	138.907	rpmB	protein_coding	ribosomal protein L28
HMPREF0837_12005	0.943538	0.0564616	1.23659	1.26098	12.3536	9.79475	-	protein_coding	hypothetical protein
HMPREF0837_10715	0.943746	0.0562543	1.53386	1.53434	1735.11	1130.85	fabZ	protein_coding	beta-hydroxyacyl-(acyl-carrier-protein) dehydratase FabZ
HMPREF0837_10335	0.943763	0.0562372	1.09407	1.09582	59.5217	54.3163	purF	protein_coding	amidophosphoribosyltransferase
HMPREF0837_11072	0.943795	0.0562055	0.907457	0.905978	57.2756	63.2207	-	protein_coding	flavin reductase
HMPREF0837_10356	0.943852	0.0561477	0.987674	0.987066	20.2149	20.4799	-	protein_coding	hypothetical protein
HMPREF0837_11021	0.943852	0.0561477	0.987674	0.987066	20.2149	20.4799	-	protein_coding	Sodium:neurotransmitter symporter family protein
HMPREF0837_11598	0.943896	0.0561045	1.1582	1.17102	14.5997	12.466	-	protein_coding	hypothetical protein
HMPREF0837_11880	0.943896	0.0561045	1.1582	1.17102	14.5997	12.466	-	protein_coding	hypothetical protein
HMPREF0837_12072	0.94393	0.0560697	0.958492	0.957619	46.0451	48.0833	-	protein_coding	putative protein DpnD
HMPREF0837_12040	0.944085	0.0559147	0.952421	0.951474	48.2912	50.7546	trpF	protein_coding	N-(5'phosphoribosyl)anthranilate isomerase
HMPREF0837_10056	0.944088	0.055912	1.11921	1.12109	71.8752	64.1111	pcp	protein_coding	pyroglutamyl-peptidase I
HMPREF0837_12211	0.944158	0.0558418	0.794289	0.776343	8.98441	11.5756	-	protein_coding	YolD-like protein
HMPREF0837_11670	0.944159	0.0558415	1.12299	1.12487	74.1213	65.8919	-	protein_coding	hypothetical protein
HMPREF0837_10824	0.944181	0.0558192	1.1885	1.1905	113.428	95.2762	mesE	protein_coding	bacteriocin secretion accessory protein
HMPREF0837_10859	0.944201	0.0557989	0.827958	0.826639	108.936	131.784	-	protein_coding	acetyltransferase%2C GNAT family
HMPREF0837_10407	0.944325	0.0556749	1.96777	2.51398	4.4922	1.78086	-	protein_coding	peptidase%2C C39 family
HMPREF0837_10539	0.944384	0.0556155	0.703323	0.702885	480.666	683.852	rpmD	protein_coding	ribosomal protein L3-
HMPREF0837_11528	0.94446	0.0555399	0.928588	0.927397	56.1525	60.5494	rpmI	protein_coding	ribosomal protein L35
HMPREF0837_10326	0.944529	0.0554714	0.96269	0.961972	50.5373	52.5355	-	protein_coding	putative acyl carrier protein
HMPREF0837_11412	0.944625	0.0553752	1.35202	1.35324	396.437	292.952	-	protein_coding	hypothetical protein
HMPREF0837_10940	0.944691	0.0553092	0.85213	0.840948	11.2305	13.3565	-	protein_coding	hypothetical protein
HMPREF0837_11112	0.944749	0.0552507	0.87599	0.867198	12.3536	14.2469	-	protein_coding	hypothetical protein
HMPREF0837_10406	0.944756	0.055244	1.01749	1.01784	51.6603	50.7546	-	protein_coding	DNA-binding helix-turn-helix protein
HMPREF0837_11004	0.944863	0.0551366	1.22338	1.22519	152.735	124.66	-	protein_coding	ABC transporter%2C ATP-binding protein
HMPREF0837_12176	0.944906	0.055094	0.995962	0.995721	16.8458	16.9182	-	protein_coding	hypothetical protein
HMPREF0837_12134	0.944979	0.0550214	0.710476	0.710011	446.974	629.535	-	protein_coding	hypothetical protein
HMPREF0837_11498	0.945126	0.0548737	0.794127	0.793106	161.719	203.909	-	protein_coding	hypothetical protein
HMPREF0837_10310	0.945135	0.0548647	1.11941	1.12109	80.8597	72.125	dut	protein_coding	dUTP diphosphatase
HMPREF0837_11549	0.945159	0.0548405	1.07451	1.07575	65.1369	60.5494	-	protein_coding	hypothetical protein
HMPREF0837_12052	0.945204	0.0547959	0.605189	0.541269	3.36915	6.23302	-	protein_coding	hypothetical protein
HMPREF0837_10566	0.945212	0.0547882	0.90639	0.90514	68.5061	75.6867	-	protein_coding	putative PTS system%2C cellobiose-specific IIC component
HMPREF0837_11641	0.945308	0.0546923	0.989443	0.988777	15.8126	15.9922	-	protein_coding	integrase core domain protein
HMPREF0837_10979	0.945328	0.0546725	1.4531	1.45381	941.117	647.344	-	protein_coding	glycosyltransferase family 28 C-terminal domain protein
HMPREF0837_10480	0.945411	0.0545889	1.25238	1.25402	195.411	155.826	tag	protein_coding	DNA-3-methyladenine glycosylase I
HMPREF0837_11635	0.945609	0.0543911	0.728024	0.727472	362.745	498.642	ilvE	protein_coding	branched-chain-amino-acid transaminase
HMPREF0837_10200	0.945638	0.0543625	3.20042	225.61	2.2461	0	-	protein_coding	putative IS1167%2C transposase
HMPREF0837_10851	0.945638	0.0543625	3.20042	225.61	2.2461	0	-	protein_coding	hypothetical protein
HMPREF0837_11249	0.945638	0.0543625	3.20042	225.61	2.2461	0	-	protein_coding	hypothetical protein
HMPREF0837_11730	0.945638	0.0543625	3.20042	225.61	2.2461	0	-	protein_coding	hypothetical protein
HMPREF0837_12255	0.945638	0.0543625	3.20042	225.61	2.2461	0	-	protein_coding	hypothetical protein
HMPREF0837_11713	0.945694	0.0543058	0.887889	0.886629	79.7366	89.9336	-	protein_coding	hypothetical protein
HMPREF0837_12185	0.945715	0.0542853	0.695812	0.695443	578.371	831.663	-	protein_coding	cell envelope-like function transcriptional attenuator common domain protein
HMPREF0837_10779	0.945836	0.0541637	0.858518	0.857264	97.7054	113.975	-	protein_coding	hypothetical protein
HMPREF0837_10094	0.945981	0.0540191	0.762471	0.761713	241.456	316.994	-	protein_coding	putative membrane protein
HMPREF0837_10878	0.945993	0.0540072	1.01979	1.02012	61.7678	60.5494	metE	protein_coding	5-methyltetrahydropteroyltriglutamate--homocysteine S-methyltransferase
HMPREF0837_11758	0.946105	0.0538948	1.14829	1.14994	104.444	90.824	-	protein_coding	aminotransferase%2C class I/II
HMPREF0837_12222	0.946114	0.0538861	0.903944	0.902796	76.3674	84.591	-	protein_coding	site-specific recombinase%2C phage integrase family
HMPREF0837_10676	0.946168	0.0538319	1.32963	1.33084	364.991	274.253	-	protein_coding	hypothetical protein
HMPREF0837_10529	0.946175	0.053825	0.716964	0.716494	435.744	608.165	rpmC	protein_coding	ribosomal protein L29
HMPREF0837_10569	0.946225	0.0537749	0.874399	0.87318	90.9671	104.181	-	protein_coding	alcohol dehydrogenase%2C iron-dependent
HMPREF0837_12160	0.946232	0.0537681	0.65452	0.654326	1178.08	1800.45	-	protein_coding	hypothetical protein
HMPREF0837_10311	0.946356	0.0536441	1.15351	1.15514	110.059	95.2762	-	protein_coding	phosphoglycerate mutase family protein
HMPREF0837_10366	0.946373	0.0536269	0.85413	0.852939	105.567	123.77	-	protein_coding	glycosyltransferase%2C group 2 family protein
HMPREF0837_11288	0.94645	0.0535497	1.26591	1.26738	231.348	182.539	-	protein_coding	hypothetical protein
HMPREF0837_11873	0.946461	0.0535392	1.23766	1.23923	189.796	153.154	-	protein_coding	response regulator receiver domain protein
HMPREF0837_12033	0.946472	0.0535281	2.29695	3.75281	3.36915	0.890432	-	protein_coding	hypothetical protein
HMPREF0837_10576	0.946502	0.0534982	1.17688	1.17852	128.028	108.633	-	protein_coding	hypothetical protein
HMPREF0837_11210	0.946578	0.0534224	1.39663	1.39752	633.401	453.23	-	protein_coding	HD domain protein
HMPREF0837_12042	0.946628	0.0533718	0.919517	0.918524	75.2444	81.9197	trpD	protein_coding	anthranilate phosphoribosyltransferase
HMPREF0837_11097	0.946638	0.0533618	0.950525	0.949832	68.5061	72.125	-	protein_coding	UbiC transcription regulator-associated domain protein
HMPREF0837_10140	0.946724	0.0532757	0.731644	0.699103	5.8174	8.32554	-	protein_coding	transposase%2C IS4 family
HMPREF0837_11166	0.946821	0.0531789	0.939407	0.938607	71.8752	76.5771	-	protein_coding	ABC transporter%2C ATP-binding protein
HMPREF0837_10049	0.946888	0.0531117	0.676918	0.631139	4.4922	7.12345	-	protein_coding	type II/IV secretion system protein
HMPREF0837_10057	0.946888	0.0531117	0.676918	0.631139	4.4922	7.12345	-	protein_coding	hypothetical protein
HMPREF0837_10481	0.946915	0.0530849	0.85038	0.849248	113.428	133.565	-	protein_coding	CAAX amino terminal protease family protein
HMPREF0837_11786	0.946946	0.0530541	0.680613	0.680333	783.889	1152.22	-	protein_coding	hypothetical protein
HMPREF0837_11698	0.946976	0.0530244	1.14185	1.14335	108.936	95.2762	-	protein_coding	hydrolase%2C NUDIX family
HMPREF0837_12159	0.947049	0.0529513	0.673834	0.673582	880.472	1307.15	-	protein_coding	hypothetical protein
HMPREF0837_10820	0.947062	0.0529382	1.33733	1.33845	408.79	305.418	-	protein_coding	LytTr DNA-binding domain protein
HMPREF0837_10254	0.947117	0.0528831	1.60261	1.60287	3762.22	2347.18	-	protein_coding	ParB-like protein
HMPREF0837_11264	0.947136	0.0528645	1.03719	1.03773	72.9983	70.3441	-	protein_coding	acetyltransferase%2C GNAT family
HMPREF0837_10522	0.947177	0.0528225	0.621343	0.621241	2342.68	3770.98	rplD	protein_coding	5-S ribosomal protein L4
HMPREF0837_10815	0.947454	0.0525458	0.996586	0.996538	71.8752	72.125	-	protein_coding	histidine triad domain protein
HMPREF0837_10466	0.947545	0.0524551	1.45189	1.45252	1048.93	722.14	-	protein_coding	ATPase/histidine kinase/DNA gyrase B/HSP9- domain protein
HMPREF0837_11948	0.947545	0.0524545	1.03011	1.03052	75.2444	73.0154	-	protein_coding	hypothetical protein
HMPREF0837_11282	0.947548	0.0524524	1.68576	1.6859	8176.93	4850.18	-	protein_coding	L-lactate dehydrogenase
HMPREF0837_11046	0.94757	0.0524305	1.53276	1.53316	2083.26	1358.8	-	protein_coding	dihydroorotate dehydrogenase 1A
HMPREF0837_10577	0.947575	0.0524253	0.702886	0.70252	576.125	820.088	uppS	protein_coding	di-trans%2Cpoly-cis-decaprenylcistransferase
HMPREF0837_10830	0.947621	0.0523791	0.734507	0.701064	5.61525	8.01389	-	protein_coding	CAAX amino terminal protease family protein
HMPREF0837_11878	0.947646	0.0523544	0.810567	0.809628	165.088	203.909	-	protein_coding	FeoA domain protein
HMPREF0837_11520	0.947657	0.052343	0.841889	0.840839	128.028	152.264	-	protein_coding	prokaryotic diacylglycerol kinase
HMPREF0837_11697	0.947675	0.0523254	0.798224	0.797346	185.303	232.403	-	protein_coding	PEP-utilizing enzyme%2C TIM barrel domain protein
HMPREF0837_11466	0.947726	0.0522736	1.082	1.08301	88.721	81.9197	mscL	protein_coding	large conductance mechanosensitive channel protein
HMPREF0837_11338	0.947761	0.0522394	1.47863	1.47917	1326.32	896.665	-	protein_coding	chloride transporter%2C ClC family
HMPREF0837_11874	0.947814	0.0521863	1.05981	1.06058	83.1058	78.358	-	protein_coding	hypothetical protein
HMPREF0837_10472	0.947851	0.0521491	0.781764	0.757019	6.7383	8.90432	-	protein_coding	LytTr DNA-binding domain protein
HMPREF0837_11365	0.947973	0.0520269	0.974923	0.9746	76.3674	78.358	-	protein_coding	transporter%2C major facilitator family protein
HMPREF0837_11554	0.948058	0.0519418	0.756233	0.755603	295.362	390.9	proB	protein_coding	glutamate 5-kinase
HMPREF0837_11807	0.948117	0.0518828	1.38036	1.38123	607.57	439.873	folA	protein_coding	dihydrofolate reductase
HMPREF0837_11738	0.948165	0.0518347	1.46545	1.46602	1214.02	828.101	-	protein_coding	hypothetical protein
HMPREF0837_11067	0.948194	0.0518057	0.920265	0.919419	87.598	95.2762	-	protein_coding	hypothetical protein
HMPREF0837_10013	0.948472	0.0515282	1.10542	1.10655	104.444	94.3858	-	protein_coding	dicarboxylate carrier MatC domain protein
HMPREF0837_10781	0.94849	0.0515098	1.2285	1.26088	8.98441	7.12345	-	protein_coding	hypothetical protein
HMPREF0837_11648	0.9486	0.0514001	0.791177	0.790387	211.134	267.13	cdd	protein_coding	cytidine deaminase
HMPREF0837_11159	0.948656	0.0513435	0.754638	0.754039	312.208	414.051	-	protein_coding	ABC transporter%2C permease protein
HMPREF0837_10105	0.948696	0.0513043	1.5889	1.58916	3608.36	2270.6	malQ	protein_coding	4-alpha-glucanotransferase
HMPREF0837_11184	0.948704	0.0512956	1.33696	1.33798	450.343	336.583	-	protein_coding	glycosyltransferase%2C group 2 family protein
HMPREF0837_12124	0.948812	0.0511883	1.41772	1.51234	6.7383	4.45216	-	protein_coding	hypothetical protein
HMPREF0837_10469	0.948989	0.0510112	1.24842	1.24971	243.702	195.005	-	protein_coding	putative nrdI protein
HMPREF0837_10660	0.949055	0.0509445	0.65602	0.655848	1328.57	2025.73	rfbD	protein_coding	dTDP-4-dehydrorhamnose reductase
HMPREF0837_10784	0.949189	0.0508106	0.971484	0.97116	86.4749	89.0432	-	protein_coding	putative RNA methyltransferase%2C TrmH family%2C group 2
HMPREF0837_11941	0.949196	0.0508041	0.815746	0.814886	176.319	216.375	acpS	protein_coding	holo-[acyl-carrier-protein] synthase
HMPREF0837_10675	0.949229	0.050771	1.30107	1.30218	357.13	274.253	-	protein_coding	cell wall-binding repeat protein
HMPREF0837_11696	0.949282	0.0507178	1.0627	1.06339	96.5824	90.824	-	protein_coding	ASCH domain protein
HMPREF0837_10714	0.949451	0.050549	1.5301	1.53047	2247.22	1468.32	accB	protein_coding	acetyl-CoA carboxylase%2C biotin carboxyl carrier protein
HMPREF0837_10800	0.94946	0.05054	0.885943	0.885041	113.102	127.795	-	protein_coding	type I restriction modification DNA specificity domain protein
HMPREF0837_12228	0.949513	0.0504869	1.1796	1.1809	165.088	139.798	-	protein_coding	nucleoside diphosphate kinase
HMPREF0837_10946	0.949551	0.0504494	1.13197	1.13314	129.151	113.975	-	protein_coding	putative rRNA methylase
HMPREF0837_10578	0.949647	0.0503532	0.712938	0.71257	561.525	788.032	cdsA	protein_coding	phosphatidate cytidylyltransferase
HMPREF0837_11411	0.949713	0.0502866	1.43545	1.43606	1033.21	719.469	-	protein_coding	glycosyltransferase%2C group 1 family protein
HMPREF0837_11149	0.94991	0.0500897	1.53298	1.53333	2360.65	1539.56	pstA	protein_coding	phosphate ABC transporter%2C permease protein PstA
HMPREF0837_11201	0.949941	0.0500593	0.712877	0.712515	571.633	802.279	rpmE	protein_coding	ribosomal protein L31
HMPREF0837_11199	0.950134	0.0498662	0.829454	0.82861	169.21	204.212	-	protein_coding	transposase
HMPREF0837_10621	0.950189	0.0498106	0.966166	0.96582	95.4593	98.8379	-	protein_coding	kinase%2C PfkB family
HMPREF0837_11651	0.950391	0.049609	1.00428	1.00432	96.5824	96.1666	-	protein_coding	methyltransferase small domain protein
HMPREF0837_10777	0.950487	0.0495133	1.43414	1.43473	1068.02	744.401	-	protein_coding	cation transport protein
HMPREF0837_10389	0.950503	0.049497	0.93154	0.930924	104.444	112.194	-	protein_coding	transcriptional regulator%2C PadR family
HMPREF0837_11574	0.950552	0.0494481	1.10742	1.12095	8.98441	8.01389	-	protein_coding	membrane protein
HMPREF0837_12212	0.950635	0.049365	1.22448	1.26082	7.86136	6.23302	-	protein_coding	hypothetical protein
HMPREF0837_10948	0.950711	0.0492889	1.42911	1.42971	1038.82	726.592	-	protein_coding	transporter%2C CPA2 family
HMPREF0837_10964	0.950752	0.0492482	1.44649	1.44703	1198.3	828.101	hflX	protein_coding	GTP-binding protein HflX
HMPREF0837_10479	0.950786	0.0492141	1.02451	1.02476	102.198	99.7284	ruvA	protein_coding	Holliday junction DNA helicase RuvA
HMPREF0837_10509	0.950868	0.0491321	1.47245	1.47292	1492.53	1013.31	-	protein_coding	hypothetical protein
HMPREF0837_10690	0.950872	0.0491281	1.21822	1.21939	229.102	187.881	-	protein_coding	trypsin
HMPREF0837_11609	0.95089	0.0491098	1.00807	1.00898	8.98441	8.90432	-	protein_coding	hypothetical protein
HMPREF0837_12242	0.950898	0.0491017	0.71483	0.714481	588.479	823.649	-	protein_coding	RNA methyltransferase%2C TrmH family
HMPREF0837_11410	0.950925	0.0490747	1.47635	1.47681	1546.44	1047.15	-	protein_coding	glycosyltransferase%2C group 1 family protein
HMPREF0837_12045	0.950964	0.0490361	1.07293	1.07361	115.674	107.742	-	protein_coding	hypothetical protein
HMPREF0837_10513	0.951205	0.0487949	0.467827	0.317228	1.12305	3.56173	-	protein_coding	hypothetical protein
HMPREF0837_11726	0.951205	0.0487949	0.467827	0.317228	1.12305	3.56173	-	protein_coding	hypothetical protein
HMPREF0837_11868	0.951205	0.0487949	0.467827	0.317228	1.12305	3.56173	-	protein_coding	hypothetical protein
HMPREF0837_11900	0.951205	0.0487949	0.467827	0.317228	1.12305	3.56173	-	protein_coding	hypothetical protein
HMPREF0837_12209	0.951205	0.0487949	0.467827	0.317228	1.12305	3.56173	-	protein_coding	hypothetical protein
HMPREF0837_12265	0.951255	0.0487447	0.718845	0.718487	569.387	792.484	-	protein_coding	Cof-like hydrolase
HMPREF0837_11163	0.951279	0.0487206	0.910168	0.909475	119.043	130.893	-	protein_coding	hypothetical protein
HMPREF0837_11454	0.951305	0.048695	0.665218	0.665042	1280.28	1925.11	glyA	protein_coding	glycine hydroxymethyltransferase
HMPREF0837_12021	0.951312	0.0486883	1.4003	1.40097	855.765	610.836	-	protein_coding	recombination factor protein RarA
HMPREF0837_11178	0.951312	0.0486882	1.26464	1.2657	317.823	251.102	aroK	protein_coding	shikimate kinase
HMPREF0837_10858	0.951434	0.0485659	0.966584	0.966278	106.69	110.414	-	protein_coding	hypothetical protein
HMPREF0837_11122	0.951641	0.0483595	0.858812	0.841027	6.7383	8.01389	-	protein_coding	DNA-binding helix-turn-helix protein
HMPREF0837_11561	0.951641	0.0483595	0.858812	0.841027	6.7383	8.01389	-	protein_coding	hypothetical protein
HMPREF0837_10435	0.951655	0.0483452	0.834738	0.833972	181.934	218.156	yeaZ	protein_coding	universal bacterial protein YeaZ
HMPREF0837_11974	0.951763	0.0482371	1.06206	1.06262	120.166	113.085	-	protein_coding	hypothetical protein
HMPREF0837_11541	0.951765	0.0482355	1.40719	1.40781	927.64	658.919	-	protein_coding	acetyltransferase%2C GNAT family
HMPREF0837_11964	0.951782	0.048218	0.930841	0.930284	116.797	125.551	-	protein_coding	ROK family protein
HMPREF0837_10132	0.951847	0.0481531	1.44813	1.57494	5.61525	3.56173	-	protein_coding	PTS system%2C Lactose/Cellobiose specific IIB subunit
HMPREF0837_11472	0.951869	0.048131	1.59451	1.59472	4484.34	2811.98	-	protein_coding	hypothetical protein
HMPREF0837_12107	0.951936	0.0480642	1.05222	1.05269	119.043	113.085	-	protein_coding	hypothetical protein
HMPREF0837_11752	0.951954	0.0480458	0.62974	0.629647	2538.09	4030.98	-	protein_coding	YceG family protein
HMPREF0837_10949	0.951998	0.0480017	1.25095	1.25199	304.347	243.088	-	protein_coding	YihY family protein
HMPREF0837_10052	0.952117	0.0478828	1.43338	1.43392	1165.73	812.964	nagA	protein_coding	N-acetylglucosamine-6-phosphate deacetylase
HMPREF0837_11840	0.952203	0.0477966	0.831902	0.831171	193.165	232.403	-	protein_coding	hypothetical protein
HMPREF0837_11994	0.952248	0.0477518	1.43218	1.43272	1163.48	812.074	-	protein_coding	CorA-like protein
HMPREF0837_11326	0.952249	0.047751	1.25113	1.25216	309.962	247.54	ung	protein_coding	uracil-DNA glycosylase
HMPREF0837_10115	0.952321	0.0476787	0.974816	0.974599	114.551	117.537	-	protein_coding	hypothetical protein
HMPREF0837_10104	0.952352	0.0476479	1.65041	1.65056	7589.58	4598.19	glgP	protein_coding	phosphorylase%2C glycogen/starch/alpha-glucan family
HMPREF0837_11633	0.952354	0.0476462	0.774815	0.774261	317.823	410.489	-	protein_coding	hypothetical protein
HMPREF0837_11096	0.952417	0.0475832	1.3488	1.34957	617.678	457.682	-	protein_coding	putative membrane protein
HMPREF0837_10787	0.95245	0.04755	1.29772	1.29863	429.005	330.35	-	protein_coding	hypothetical protein
HMPREF0837_11977	0.952479	0.047521	1.49445	1.49483	1961.97	1312.5	-	protein_coding	protein phosphatase 2C
HMPREF0837_10807	0.952517	0.047483	0.814813	0.788574	5.61525	7.12345	-	protein_coding	hypothetical protein
HMPREF0837_10639	0.952649	0.0473505	0.720668	0.720331	604.201	838.787	mraY	protein_coding	phospho-N-acetylmuramoyl-pentapeptide-transferase
HMPREF0837_11215	0.952652	0.047348	1.00323	1.00326	117.92	117.537	gidB	protein_coding	16S rRNA methyltransferase GidB
HMPREF0837_10461	0.95268	0.0473196	1.22461	1.22563	270.655	220.827	-	protein_coding	peptidase dimerization domain protein
HMPREF0837_11745	0.952704	0.0472963	0.685916	0.685696	992.777	1447.84	atpF	protein_coding	ATP synthase F-%2C B subunit
HMPREF0837_10148	0.952731	0.0472688	1.23642	1.23744	291.993	235.964	-	protein_coding	F5/8 type C domain protein
HMPREF0837_11622	0.953063	0.0469366	1.2938	1.29469	434.621	335.693	-	protein_coding	SUF system FeS assembly protein%2C NifU family
HMPREF0837_11723	0.953075	0.0469254	0.664912	0.664753	1421.78	2138.82	-	protein_coding	MIP family channel protein
HMPREF0837_11369	0.953085	0.046915	1.41743	1.41798	1087.11	766.662	-	protein_coding	EDD domain protein%2C DegV family
HMPREF0837_10006	0.953085	0.0469148	0.715176	0.714868	667.092	933.172	-	protein_coding	penicillin-binding protein%2C 1A family
HMPREF0837_10671	0.953174	0.0468257	0.648239	0.648119	1913.68	2952.67	-	protein_coding	hypothetical protein
HMPREF0837_10453	0.953285	0.0467149	0.760012	0.721158	4.4922	6.23302	-	protein_coding	hypothetical protein
HMPREF0837_10838	0.953285	0.0467149	0.760012	0.721158	4.4922	6.23302	-	protein_coding	bacteriocin-type signal sequence
HMPREF0837_11799	0.953443	0.046557	0.92543	0.924917	135.889	146.921	-	protein_coding	pyridine nucleotide-disulfide oxidoreductase
HMPREF0837_10242	0.953519	0.0464813	0.65995	0.659808	1586.87	2405.06	guaB	protein_coding	inosine-5'-monophosphate dehydrogenase
HMPREF0837_10341	0.953526	0.0464745	0.596914	0.505608	2.2461	4.45216	-	protein_coding	hypothetical protein
HMPREF0837_10565	0.953526	0.0464745	0.596914	0.505608	2.2461	4.45216	-	protein_coding	PTS system%2C Lactose/Cellobiose specific IIB subunit
HMPREF0837_10836	0.953526	0.0464745	0.596914	0.505608	2.2461	4.45216	-	protein_coding	bacteriocin-type signal sequence
HMPREF0837_11577	0.953526	0.0464745	0.596914	0.505608	2.2461	4.45216	-	protein_coding	hypothetical protein
HMPREF0837_11975	0.953536	0.0464637	1.06474	1.06523	140.381	131.784	-	protein_coding	hypothetical protein
HMPREF0837_11767	0.953592	0.0464084	1.06605	1.06655	141.504	132.674	-	protein_coding	hypothetical protein
HMPREF0837_11324	0.953712	0.0462884	1.03481	1.03509	133.643	129.113	-	protein_coding	HAD hydrolase%2C TIGR-2254 family
HMPREF0837_11203	0.953744	0.0462564	1.32218	1.32296	553.664	418.503	-	protein_coding	flavodoxin
HMPREF0837_10413	0.953767	0.0462326	0.689874	0.631312	3.36915	5.34259	-	protein_coding	hypothetical protein
HMPREF0837_11676	0.953767	0.0462326	0.689874	0.631312	3.36915	5.34259	-	protein_coding	hydrolase%2C NUDIX family
HMPREF0837_11172	0.954189	0.0458107	0.775894	0.775399	354.884	457.682	aroE	protein_coding	shikimate dehydrogenase
HMPREF0837_11071	0.954481	0.045519	0.854406	0.853771	197.657	231.512	-	protein_coding	putative phage head-tail adaptor
HMPREF0837_11586	0.954533	0.0454672	1.06966	1.08094	6.7383	6.23302	-	protein_coding	hypothetical protein
HMPREF0837_11601	0.954533	0.0454672	1.06966	1.08094	6.7383	6.23302	-	protein_coding	phage integrase SAM-like domain protein
HMPREF0837_11480	0.954554	0.0454455	0.753119	0.752711	460.451	611.727	-	protein_coding	histidine triad protein
HMPREF0837_11552	0.954756	0.0452436	0.775008	0.774534	371.73	479.943	proC	protein_coding	pyrroline-5-carboxylate reductase
HMPREF0837_11916	0.954759	0.0452406	0.854101	0.853479	202.149	236.855	-	protein_coding	SIS domain protein
HMPREF0837_11380	0.95487	0.0451301	0.491713	0.338313	1.12305	3.33912	-	protein_coding	hypothetical protein
HMPREF0837_11605	0.954875	0.0451255	0.88749	0.886907	172.95	195.005	-	protein_coding	N-6 DNA Methylase
HMPREF0837_11784	0.954915	0.045085	0.889845	0.889269	171.827	193.224	-	protein_coding	hypothetical protein
HMPREF0837_11720	0.954964	0.0450356	1.90002	1.90003	92843.7	48864.2	tuf	protein_coding	translation elongation factor Tu
HMPREF0837_11367	0.95498	0.0450205	0.736797	0.736453	570.51	774.676	-	protein_coding	ABC transporter%2C ATP-binding protein
HMPREF0837_11640	0.954998	0.0450022	0.793707	0.793187	317.823	400.694	plsY	protein_coding	acyl-phosphate glycerol 3-phosphate acyltransferase
HMPREF0837_11065	0.955046	0.0449538	1.58554	1.58573	4950.41	3121.85	-	protein_coding	polysaccharide deacetylase
HMPREF0837_11766	0.955048	0.0449522	0.88918	0.888609	174.073	195.895	-	protein_coding	hypothetical protein
HMPREF0837_11238	0.955147	0.0448531	0.680104	0.679929	1254.45	1844.97	topA	protein_coding	DNA topoisomerase I
HMPREF0837_11025	0.955197	0.0448029	1.2408	1.24165	356.007	286.719	-	protein_coding	flavoprotein family protein
HMPREF0837_11368	0.955228	0.044772	1.31988	1.32059	599.709	454.12	hup	protein_coding	DNA-binding protein HU
HMPREF0837_11955	0.955234	0.0447663	1.26041	1.26123	403.175	319.665	nrdR	protein_coding	transcriptional regulator NrdR
HMPREF0837_11553	0.955239	0.0447607	0.74972	0.74934	499.758	666.933	proA	protein_coding	glutamate-5-semialdehyde dehydrogenase
HMPREF0837_10732	0.955266	0.044734	1.51652	1.51681	2772.81	1828.06	prfC	protein_coding	peptide chain release factor 3
HMPREF0837_11176	0.95529	0.0447104	1.1577	1.15851	227.979	196.785	-	protein_coding	hypothetical protein
HMPREF0837_10378	0.955307	0.0446929	1.5299	1.53017	3111.97	2033.75	-	protein_coding	rhodanese-like protein
HMPREF0837_10119	0.955501	0.0444995	1.4932	1.67911	4.4922	2.6713	-	protein_coding	DNA-binding helix-turn-helix protein
HMPREF0837_10141	0.955501	0.0444995	1.4932	1.67911	4.4922	2.6713	-	protein_coding	hypothetical protein
HMPREF0837_11200	0.955501	0.0444995	1.4932	1.67911	4.4922	2.6713	-	protein_coding	hypothetical protein
HMPREF0837_11355	0.955501	0.0444995	1.4932	1.67911	4.4922	2.6713	-	protein_coding	hypothetical protein
HMPREF0837_12203	0.955501	0.0444995	1.4932	1.67911	4.4922	2.6713	-	protein_coding	hypothetical protein
HMPREF0837_11386	0.955648	0.0443519	1.16216	1.16296	239.21	205.69	-	protein_coding	RelA/SpoT domain protein
HMPREF0837_10609	0.955654	0.0443456	0.871084	0.870511	197.657	227.06	-	protein_coding	hypothetical protein
HMPREF0837_11426	0.955661	0.0443387	0.914835	0.901047	5.61525	6.23302	-	protein_coding	hypothetical protein
HMPREF0837_11841	0.955661	0.0443387	0.914835	0.901047	5.61525	6.23302	fer	protein_coding	ferredoxin
HMPREF0837_11872	0.955737	0.0442629	1.19403	1.19485	283.009	236.855	-	protein_coding	ATPase/histidine kinase/DNA gyrase B/HSP9- domain protein
HMPREF0837_11597	0.955793	0.0442065	0.799298	0.798792	320.069	400.694	-	protein_coding	arginine repressor%2C C-terminal domain protein
HMPREF0837_11558	0.955802	0.0441979	0.824948	0.824393	262.794	318.775	-	protein_coding	transcriptional regulator%2C LysR family
HMPREF0837_11291	0.955818	0.0441818	0.90556	0.905064	174.073	192.333	udk	protein_coding	uridine kinase
HMPREF0837_11318	0.955899	0.0441009	1.66046	1.66056	10138.9	6105.69	-	protein_coding	ribonucleoside-diphosphate reductase%2C alpha subunit
HMPREF0837_11782	0.955938	0.0440621	1.12778	1.12847	210.01	186.1	-	protein_coding	Gram-positive signal peptide protein%2C YSIRK family
HMPREF0837_10567	0.955951	0.0440487	0.878383	0.877831	195.411	222.608	-	protein_coding	formate C-acetyltransferase
HMPREF0837_10956	0.956022	0.0439778	1.75403	1.75408	24234.3	13815.9	-	protein_coding	LPXTG-motif cell wall anchor domain protein
HMPREF0837_10694	0.956036	0.0439636	0.760799	0.760405	467.189	614.398	lepB	protein_coding	signal peptidase I
HMPREF0837_11297	0.956078	0.0439218	1.47602	1.47636	2081.01	1409.55	recN	protein_coding	DNA repair protein RecN
HMPREF0837_10543	0.956143	0.0438573	0.766027	0.765621	445.851	582.342	infA	protein_coding	translation initiation factor IF-1
HMPREF0837_10388	0.956166	0.0438339	1.29555	1.29627	540.187	416.722	-	protein_coding	hypothetical protein
HMPREF0837_11156	0.956195	0.0438051	0.807123	0.806614	308.839	382.886	-	protein_coding	hypothetical protein
HMPREF0837_10889	0.956247	0.0437534	0.982625	0.982516	158.35	161.168	-	protein_coding	efflux ABC transporter%2C permease protein
HMPREF0837_11999	0.956283	0.043717	1.37879	1.37933	983.792	713.236	-	protein_coding	transcriptional regulator%2C MarR family
HMPREF0837_10175	0.956425	0.0435748	0.917176	0.916741	176.319	192.333	-	protein_coding	ABC transporter%2C ATP-binding protein
HMPREF0837_11808	0.956438	0.043562	1.69743	1.69752	14664.8	8638.97	-	protein_coding	ferritin-like protein
HMPREF0837_11165	0.956478	0.0435223	1.11715	1.11778	210.01	187.881	-	protein_coding	cytoplasmic alpha-amylase
HMPREF0837_11305	0.956626	0.0433739	0.834821	0.80497	4.4922	5.58301	-	protein_coding	transposase%2C IS4 family
HMPREF0837_10674	0.956674	0.0433261	1.16577	1.16652	262.794	225.279	-	protein_coding	cell wall-binding repeat protein
HMPREF0837_11551	0.956722	0.0432783	1.1497	1.15042	244.825	212.813	tmk	protein_coding	dTMP kinase
HMPREF0837_10426	0.956758	0.0432416	0.672971	0.672827	1548.69	2301.77	trmU	protein_coding	tRNA (5-methylaminomethyl-2-thiouridylate)-methyltransferase
HMPREF0837_11053	0.956765	0.0432352	1.28032	1.28103	508.742	397.133	-	protein_coding	peptidyl-prolyl cis-trans isomerase%2C cyclophilin-type
HMPREF0837_11047	0.956798	0.0432015	1.49662	1.49691	2575.16	1720.31	holA	protein_coding	DNA polymerase III%2C delta subunit
HMPREF0837_10729	0.956818	0.0431824	1.53406	1.5343	3527.5	2299.09	gatB	protein_coding	aspartyl/glutamyl-tRNA(Asn/Gln) amidotransferase%2C B subunit
HMPREF0837_11699	0.956849	0.0431512	0.987714	0.987641	166.212	168.292	-	protein_coding	oxidoreductase%2C short chain dehydrogenase/reductase family protein
HMPREF0837_10574	0.956898	0.0431021	1.25401	1.25475	434.621	346.378	ruvB	protein_coding	Holliday junction DNA helicase RuvB
HMPREF0837_10525	0.9569	0.0430998	0.681356	0.681196	1369	2009.7	rpsS	protein_coding	ribosomal protein S19
HMPREF0837_11421	0.956962	0.043038	1.04285	1.05094	5.61525	5.34259	-	protein_coding	hypothetical protein
HMPREF0837_10009	0.957293	0.0427068	0.795743	0.795295	366.115	460.353	-	protein_coding	efflux ABC transporter%2C permease protein
HMPREF0837_11762	0.957363	0.0426374	1.13288	1.13352	239.21	211.032	-	protein_coding	ABC transporter%2C substrate-binding protein%2C family 5
HMPREF0837_11233	0.957391	0.0426091	0.670549	0.670416	1674.47	2497.66	-	protein_coding	putative membrane protein
HMPREF0837_11846	0.957444	0.0425558	1.1066	1.10715	217.872	196.785	-	protein_coding	dinuclear metal center protein%2C YbgI family
HMPREF0837_11886	0.957509	0.0424906	0.897126	0.896669	204.395	227.951	dtd	protein_coding	D-tyrosyl-tRNA(Tyr) deacylase
HMPREF0837_11394	0.957585	0.0424153	0.866362	0.841126	4.4922	5.34259	radC	protein_coding	DNA repair protein RadC
HMPREF0837_11915	0.957692	0.0423079	0.728964	0.728696	746.829	1024.89	-	protein_coding	penicillin-binding protein%2C transpeptidase domain protein
HMPREF0837_10978	0.957707	0.0422934	1.42196	1.42236	1497.03	1052.49	murD	protein_coding	UDP-N-acetylmuramoyl-L-alanine--D-glutamate ligase
HMPREF0837_10783	0.957729	0.0422714	1.22065	1.22137	378.468	309.87	-	protein_coding	cobalt transport protein
HMPREF0837_11302	0.957739	0.0422608	1.08614	1.10425	5.3008	4.79943	-	protein_coding	hypothetical protein
HMPREF0837_11504	0.957754	0.0422463	0.897873	0.897427	207.764	231.512	-	protein_coding	phosphoglycerate mutase family protein
HMPREF0837_11491	0.95776	0.0422402	0.940486	0.929248	4.96388	5.34259	-	protein_coding	IS1167%2C transposase
HMPREF0837_11953	0.957964	0.0420363	1.34744	1.34798	872.61	647.344	-	protein_coding	primosomal protein DnaI
HMPREF0837_11956	0.958151	0.0418493	1.01743	1.01752	187.549	184.319	-	protein_coding	transcriptional regulator%2C GntR family
HMPREF0837_11649	0.958324	0.0416758	0.748161	0.747855	623.293	833.444	deoC	protein_coding	deoxyribose-phosphate aldolase
HMPREF0837_11385	0.958341	0.041659	1.22692	1.2276	409.914	333.912	-	protein_coding	NAD(+)/NADH kinase
HMPREF0837_11398	0.95836	0.04164	1.46164	1.46196	2134.92	1460.31	map	protein_coding	methionine aminopeptidase%2C type I
HMPREF0837_11076	0.958368	0.0416321	0.750428	0.750118	609.817	812.964	-	protein_coding	pyridoxal 5'-phosphate synthase%2C synthase subunit Pdx1
HMPREF0837_11167	0.95838	0.0416205	1.01013	1.01019	189.796	187.881	-	protein_coding	hypothetical protein
HMPREF0837_12015	0.958438	0.0415623	0.951707	0.951466	193.165	203.018	-	protein_coding	peptidase%2C M5- family
HMPREF0837_10605	0.958513	0.0414866	1.2313	1.23198	425.636	345.488	folP	protein_coding	dihydropteroate synthase
HMPREF0837_10735	0.958566	0.0414343	1.18425	1.18492	331.3	279.596	-	protein_coding	hypothetical protein
HMPREF0837_10803	0.958589	0.0414112	1.01308	1.01315	193.49	190.98	-	protein_coding	type I restriction modification DNA specificity domain protein
HMPREF0837_11135	0.958613	0.0413874	1.36561	1.3661	1038.82	760.429	lgt	protein_coding	prolipoprotein diacylglyceryl transferase
HMPREF0837_11754	0.958739	0.0412613	0.874544	0.874094	245.948	281.376	-	protein_coding	acetyltransferase%2C GNAT family
HMPREF0837_11805	0.9588	0.0411997	1.49283	1.49309	2827.84	1893.95	clpX	protein_coding	ATP-dependent Clp protease%2C ATP-binding subunit ClpX
HMPREF0837_10845	0.958829	0.0411709	1.39796	1.39838	1339.8	958.105	nusA	protein_coding	transcription termination factor NusA
HMPREF0837_11148	0.958831	0.0411693	1.45669	1.457	2114.7	1451.4	pstC	protein_coding	phosphate ABC transporter%2C permease protein PstC
HMPREF0837_10968	0.958936	0.0410644	1.16933	1.16996	316.7	270.691	-	protein_coding	transcriptional regulator%2C LysR family
HMPREF0837_11912	0.958961	0.0410394	1.28225	1.28286	599.709	467.477	murF	protein_coding	UDP-N-acetylmuramoyl-tripeptide--D-alanyl-D-alanine ligase
HMPREF0837_11877	0.958975	0.0410253	1.1184	1.11892	256.056	228.841	-	protein_coding	Ser/Thr phosphatase family protein
HMPREF0837_11957	0.959008	0.0409918	1.34359	1.34411	910.794	677.619	-	protein_coding	ABC transporter%2C ATP-binding protein
HMPREF0837_11575	0.959013	0.0409866	1.04144	1.04165	207.764	199.457	-	protein_coding	efflux ABC transporter%2C permease protein
HMPREF0837_11145	0.959119	0.0408807	1.09673	1.09717	240.333	219.046	-	protein_coding	NOL1/NOP2/sun family protein
HMPREF0837_11052	0.959138	0.0408616	0.694149	0.693984	1303.86	1878.81	-	protein_coding	ABC transporter%2C ATP-binding protein
HMPREF0837_10463	0.959219	0.0407815	1.10683	1.10731	250.44	226.17	-	protein_coding	ABC transporter%2C permease protein
HMPREF0837_11161	0.95924	0.0407598	1.348	1.34849	954.593	707.893	-	protein_coding	ABC transporter%2C solute-binding protein
HMPREF0837_11521	0.959316	0.0406838	0.877481	0.877053	253.809	289.39	ybeY	protein_coding	translation metalloprotein YbeY
HMPREF0837_10048	0.959485	0.0405145	1.20305	1.26051	4.4922	3.56173	-	protein_coding	bacterial type II secretion system domain protein F
HMPREF0837_10506	0.9595	0.0405003	0.77853	0.77818	497.511	639.33	-	protein_coding	hypothetical protein
HMPREF0837_12132	0.959695	0.0403052	0.87618	0.875763	262.794	300.075	rumA	protein_coding	23S rRNA (uracil-5-)-methyltransferase RumA
HMPREF0837_10030	0.959779	0.0402211	1.00732	1.00897	4.4922	4.45216	-	protein_coding	putative hexulose-6-phosphate isomerase
HMPREF0837_10044	0.959779	0.0402211	1.00732	1.00897	4.4922	4.45216	-	protein_coding	prepilin-type cleavage/methylation N-terminal domain protein
HMPREF0837_11306	0.959779	0.0402211	1.00732	1.00897	4.4922	4.45216	-	protein_coding	LacX%2C plasmid family protein
HMPREF0837_11420	0.959779	0.0402211	1.00732	1.00897	4.4922	4.45216	-	protein_coding	hypothetical protein
HMPREF0837_11613	0.959814	0.0401861	0.98395	0.983875	211.134	214.594	-	protein_coding	hypothetical protein
HMPREF0837_11568	0.960004	0.0399958	1.56692	1.88688	3.36915	1.78086	-	protein_coding	hypothetical protein
HMPREF0837_12098	0.960004	0.0399958	1.56692	1.88688	3.36915	1.78086	-	protein_coding	hypothetical protein
HMPREF0837_11889	0.960071	0.0399285	1.09299	1.09339	256.056	234.184	-	protein_coding	metallo-beta-lactamase domain protein
HMPREF0837_10066	0.960193	0.0398068	1.0955	1.09591	260.548	237.745	-	protein_coding	cytidine/deoxycytidylate deaminase family protein
HMPREF0837_10786	0.960275	0.0397249	1.30644	1.30696	770.413	589.466	-	protein_coding	PAP2 family protein
HMPREF0837_12006	0.960289	0.0397114	0.889771	0.889391	260.548	292.952	-	protein_coding	hypothetical protein
HMPREF0837_11771	0.960352	0.0396484	0.949691	0.949477	225.733	237.745	-	protein_coding	S1 RNA binding domain protein
HMPREF0837_11614	0.960487	0.0395126	1.50666	1.50688	3534.24	2345.4	-	protein_coding	FtsK/SpoIIIE family protein
HMPREF0837_10159	0.960742	0.0392584	0.731488	0.731265	889.456	1216.33	-	protein_coding	SPFH/Band 7/PHB domain protein
HMPREF0837_10595	0.960742	0.039258	1.09239	1.09277	269.532	246.65	-	protein_coding	pseudouridylate synthase
HMPREF0837_10460	0.960748	0.0392517	0.930983	0.930713	240.333	258.225	-	protein_coding	NLPA lipoprotein
HMPREF0837_10025	0.960823	0.0391769	1.51709	1.5173	3939.66	2596.5	tkt	protein_coding	transketolase
HMPREF0837_10804	0.960863	0.0391367	1.15498	1.1555	343.654	297.404	-	protein_coding	N-6 DNA Methylase
HMPREF0837_11389	0.960896	0.0391039	0.731965	0.731744	893.948	1221.67	-	protein_coding	aminotransferase%2C class V
HMPREF0837_11202	0.960983	0.0390172	1.10426	1.10467	285.255	258.225	-	protein_coding	DHH family protein
HMPREF0837_11629	0.96118	0.0388198	0.62107	0.621025	5232.29	8425.26	rpsA	protein_coding	3-S ribosomal protein S1
HMPREF0837_11976	0.961256	0.0387442	1.59546	1.59558	7910.77	4957.92	-	protein_coding	kinase domain protein
HMPREF0837_10054	0.961337	0.0386626	1.36	1.36041	1201.66	883.308	tgt	protein_coding	tRNA-guanine transglycosylase
HMPREF0837_11277	0.961408	0.038592	1.42551	1.42582	1965.34	1378.39	-	protein_coding	metallo-beta-lactamase domain protein
HMPREF0837_10483	0.961409	0.0385907	0.768301	0.768015	627.785	817.416	-	protein_coding	hypothetical protein
HMPREF0837_11631	0.961438	0.038562	0.90826	0.907946	268.409	295.623	pcp	protein_coding	pyroglutamyl-peptidase I
HMPREF0837_11299	0.961482	0.0385179	1.49229	1.49251	3355.68	2248.34	lepA	protein_coding	GTP-binding protein LepA
HMPREF0837_10514	0.961526	0.0384736	0.753548	0.753293	734.475	975.023	ccs	protein_coding	competence-induced protein Ccs4
HMPREF0837_10812	0.961659	0.0383409	0.695344	0.695203	1517.24	2182.45	dnaJ	protein_coding	chaperone protein DnaJ
HMPREF0837_11689	0.961739	0.0382611	0.790926	0.790608	524.465	663.372	-	protein_coding	cell cycle protein%2C FtsW/RodA/SpoVE family
HMPREF0837_11331	0.961784	0.038216	0.945099	0.944894	254.933	269.801	-	protein_coding	dehydrogenase E1 component
HMPREF0837_10883	0.961802	0.0381975	1.38341	1.38377	1471.2	1063.18	-	protein_coding	acetyltransferase%2C GNAT family
HMPREF0837_11160	0.961828	0.0381719	1.23858	1.23911	566.018	456.791	-	protein_coding	ABC transporter%2C permease protein
HMPREF0837_10043	0.961887	0.0381134	0.712901	0.631656	2.2461	3.56173	-	protein_coding	hypothetical protein
HMPREF0837_10850	0.961887	0.0381134	0.712901	0.631656	2.2461	3.56173	-	protein_coding	hypothetical protein
HMPREF0837_10862	0.961887	0.0381134	0.712901	0.631656	2.2461	3.56173	-	protein_coding	hypothetical protein
HMPREF0837_12091	0.961887	0.0381134	0.712901	0.631656	2.2461	3.56173	-	protein_coding	NAD dependent epimerase/dehydratase family protein
HMPREF0837_11756	0.961998	0.0380024	0.82416	0.823808	416.652	505.765	-	protein_coding	hypothetical protein
HMPREF0837_11087	0.962178	0.037822	0.876125	0.875781	318.946	364.187	-	protein_coding	RNA methyltransferase%2C TrmH family%2C group 3
HMPREF0837_11332	0.962293	0.0377074	0.921942	0.92168	277.394	300.966	-	protein_coding	Transketolase%2C pyridine binding domain protein
HMPREF0837_11954	0.96231	0.0376899	1.33361	1.33403	1070.27	802.279	-	protein_coding	replication initiation and membrane attachment protein%2C DnaB/DnaD family
HMPREF0837_11774	0.962373	0.0376267	0.668419	0.668325	2398.84	3589.33	-	protein_coding	single-strand binding family protein
HMPREF0837_10928	0.962806	0.0371935	1.17242	1.17289	432.375	368.639	-	protein_coding	hypothetical protein
HMPREF0837_11230	0.962908	0.0370924	0.727914	0.727729	1081.5	1486.13	ispD	protein_coding	2-C-methyl-D-erythritol 4-phosphate cytidylyltransferase
HMPREF0837_10704	0.962909	0.0370909	0.798814	0.798512	536.818	672.276	-	protein_coding	aspartate kinase
HMPREF0837_11218	0.96291	0.0370899	0.994226	0.994205	271.778	273.363	-	protein_coding	ABC transporter%2C ATP-binding protein
HMPREF0837_10423	0.962951	0.0370495	1.74338	1.74342	33792.6	19382.9	-	protein_coding	cell wall-binding repeat protein
HMPREF0837_10060	0.962954	0.0370461	1.21854	1.21903	551.418	452.339	-	protein_coding	LysM domain protein
HMPREF0837_10508	0.962983	0.037017	1.37251	1.37286	1477.93	1076.53	-	protein_coding	RNAse H domain protein%2C YqgF family
HMPREF0837_11227	0.963062	0.0369382	1.08998	1.09029	322.316	295.623	-	protein_coding	LICD family protein
HMPREF0837_12178	0.963095	0.0369046	0.957976	0.946084	3.36915	3.56173	-	protein_coding	putative toxin-antitoxin system%2C toxin component
HMPREF0837_11485	0.96319	0.0368096	1.07584	1.0761	313.331	291.171	-	protein_coding	cytochrome C biogenesis protein transmembrane region
HMPREF0837_11292	0.963266	0.0367344	0.829924	0.829602	442.482	533.369	xseA	protein_coding	exodeoxyribonuclease VII%2C large subunit
HMPREF0837_11284	0.963287	0.036713	0.811499	0.811191	502.004	618.85	-	protein_coding	sortase family protein
HMPREF0837_11522	0.963355	0.0366451	0.824439	0.824122	461.574	560.082	FbpA	protein_coding	fibronectin-binding protein A domain protein
HMPREF0837_11550	0.963405	0.0365954	0.8826	0.882295	342.53	388.228	holB	protein_coding	DNA polymerase III%2C delta' subunit
HMPREF0837_10011	0.963485	0.0365153	0.877699	0.877391	351.549	400.676	-	protein_coding	transposase
HMPREF0837_11680	0.963534	0.0364658	0.362044	0.00552892	0	1.79867	-	protein_coding	hypothetical protein
HMPREF0837_10864	0.963564	0.0364359	1.10589	1.10623	352.638	318.775	-	protein_coding	Fic family protein
HMPREF0837_11496	0.963577	0.0364231	0.769039	0.768794	731.106	950.981	-	protein_coding	hypothetical protein
HMPREF0837_11904	0.963592	0.0364078	0.707763	0.707621	1465.58	2071.14	-	protein_coding	S4 domain protein
HMPREF0837_11019	0.963695	0.0363046	1.18902	1.26027	3.36915	2.6713	-	protein_coding	hypothetical protein
HMPREF0837_11432	0.963695	0.0363046	1.18902	1.26027	3.36915	2.6713	-	protein_coding	hypothetical protein
HMPREF0837_12193	0.963695	0.0363046	1.18902	1.26027	3.36915	2.6713	-	protein_coding	FtsK/SpoIIIE family protein
HMPREF0837_12262	0.963695	0.0363046	1.18902	1.26027	3.36915	2.6713	rpmH	protein_coding	ribosomal protein L34
HMPREF0837_12267	0.963695	0.0363046	1.18902	1.26027	3.36915	2.6713	-	protein_coding	putative chlorohydrolase
HMPREF0837_11969	0.963742	0.0362576	1.40934	1.40962	2048.44	1453.18	-	protein_coding	hydroxymethylglutaryl-CoA reductase%2C degradative
HMPREF0837_11185	0.963892	0.0361085	1.29385	1.29426	924.271	714.126	-	protein_coding	hypothetical protein
HMPREF0837_10027	0.963911	0.0360895	0.364346	0.0055839	0	1.78086	-	protein_coding	PRD domain protein
HMPREF0837_10047	0.963911	0.0360895	0.364346	0.0055839	0	1.78086	-	protein_coding	prepilin-type cleavage/methylation N-terminal domain protein
HMPREF0837_10059	0.963911	0.0360895	0.364346	0.0055839	0	1.78086	-	protein_coding	hypothetical protein
HMPREF0837_10385	0.963911	0.0360895	0.364346	0.0055839	0	1.78086	-	protein_coding	hypothetical protein
HMPREF0837_10420	0.963911	0.0360895	0.364346	0.0055839	0	1.78086	-	protein_coding	hypothetical protein
HMPREF0837_10502	0.963911	0.0360895	0.364346	0.0055839	0	1.78086	-	protein_coding	sigma-7-%2C region 4
HMPREF0837_10552	0.963911	0.0360895	0.364346	0.0055839	0	1.78086	-	protein_coding	hypothetical protein
HMPREF0837_10554	0.963911	0.0360895	0.364346	0.0055839	0	1.78086	-	protein_coding	hypothetical protein
HMPREF0837_10558	0.963911	0.0360895	0.364346	0.0055839	0	1.78086	-	protein_coding	hypothetical protein
HMPREF0837_11018	0.963911	0.0360895	0.364346	0.0055839	0	1.78086	-	protein_coding	hypothetical protein
HMPREF0837_11899	0.963911	0.0360895	0.364346	0.0055839	0	1.78086	-	protein_coding	hypothetical protein
HMPREF0837_12112	0.963911	0.0360895	0.364346	0.0055839	0	1.78086	-	protein_coding	transposase
HMPREF0837_12113	0.963911	0.0360895	0.364346	0.0055839	0	1.78086	-	protein_coding	hypothetical protein
HMPREF0837_12140	0.963911	0.0360895	0.364346	0.0055839	0	1.78086	-	protein_coding	hypothetical protein
HMPREF0837_12199	0.963911	0.0360895	0.364346	0.0055839	0	1.78086	-	protein_coding	transposase
HMPREF0837_12201	0.963911	0.0360895	0.364346	0.0055839	0	1.78086	-	protein_coding	antirestriction protein ArdA
HMPREF0837_10774	0.963912	0.0360881	0.580655	0.422576	1.12305	2.6713	lacF	protein_coding	PTS system%2C lactose-specific IIa component
HMPREF0837_11107	0.963912	0.0360881	0.580655	0.422576	1.12305	2.6713	-	protein_coding	conserved hypothetical protein TIGR-2185
HMPREF0837_12173	0.963912	0.0360881	0.580655	0.422576	1.12305	2.6713	-	protein_coding	hypothetical protein
HMPREF0837_12217	0.963912	0.0360881	0.580655	0.422576	1.12305	2.6713	-	protein_coding	DNA-binding helix-turn-helix protein
HMPREF0837_10530	0.963943	0.0360568	0.740597	0.740404	1007.38	1360.58	rpsQ	protein_coding	3-S ribosomal protein S17
HMPREF0837_11826	0.963954	0.0360459	1.34747	1.34783	1328.57	985.708	-	protein_coding	Creatinase
HMPREF0837_12257	0.963958	0.0360415	1.12929	1.12966	395.314	349.94	-	protein_coding	bacteriocin-associated integral membrane protein
HMPREF0837_10313	0.964001	0.0359989	1.05272	1.05289	317.823	301.856	cah	protein_coding	carbonate dehydratase
HMPREF0837_10953	0.964092	0.0359081	0.905923	0.905666	334.669	369.529	-	protein_coding	response regulator receiver domain protein
HMPREF0837_10427	0.96412	0.0358805	0.91837	0.918136	324.562	353.501	-	protein_coding	hydrolase%2C NUDIX family
HMPREF0837_11164	0.964258	0.0357417	1.4714	1.47161	3441.03	2338.27	alaS	protein_coding	alanine--tRNA ligase
HMPREF0837_11294	0.964274	0.0357259	1.22873	1.22917	645.754	525.355	-	protein_coding	polyprenyl synthetase
HMPREF0837_10391	0.964299	0.0357006	1.02881	1.02891	313.331	304.528	-	protein_coding	glycosyltransferase%2C group 2 family protein
HMPREF0837_11333	0.964319	0.0356813	0.916656	0.916423	331.3	361.515	-	protein_coding	2-oxo acid dehydrogenase acyltransferase (catalytic domain)
HMPREF0837_10235	0.964329	0.0356713	0.754308	0.754099	895.071	1186.95	-	protein_coding	ABC transporter%2C ATP-binding protein
HMPREF0837_10570	0.964387	0.0356125	0.677776	0.677684	2385.36	3519.88	leuS	protein_coding	leucine--tRNA ligase
HMPREF0837_10474	0.964467	0.0355333	1.37559	1.3759	1684.58	1224.34	mutL	protein_coding	DNA mismatch repair domain protein
HMPREF0837_11400	0.964477	0.0355234	0.903225	0.902971	348.146	385.557	-	protein_coding	acetyltransferase%2C GNAT family
HMPREF0837_10484	0.964552	0.0354484	0.783134	0.782887	692.922	885.089	-	protein_coding	CorA-like protein
HMPREF0837_10174	0.964729	0.0352709	0.971865	0.971778	316.7	325.898	-	protein_coding	ABC 3 transport family protein
HMPREF0837_11095	0.964863	0.0351367	1.21248	1.2129	619.924	511.108	-	protein_coding	beta-lactamase
HMPREF0837_11450	0.964877	0.0351234	1.24165	1.24207	727.737	585.904	rumA	protein_coding	23S rRNA (uracil-5-)-methyltransferase RumA
HMPREF0837_11545	0.964966	0.0350345	0.755307	0.755106	929.886	1231.47	frr	protein_coding	ribosome recycling factor
HMPREF0837_11813	0.964987	0.0350126	0.839151	0.838867	479.543	571.657	apt	protein_coding	adenine phosphoribosyltransferase
HMPREF0837_11905	0.96502	0.0349802	0.91616	0.91594	351.515	383.776	-	protein_coding	YGGT family protein
HMPREF0837_11475	0.965103	0.0348974	0.893196	0.892941	378.468	423.845	pepT	protein_coding	peptidase T
HMPREF0837_10316	0.965178	0.0348224	2.51829	155.981	1.54981	0	-	protein_coding	IS1167%2C transposase
HMPREF0837_11571	0.965186	0.0348142	0.860321	0.860042	435.744	506.656	-	protein_coding	Orn/Lys/Arg decarboxylase%2C major domain protein
HMPREF0837_11579	0.965219	0.0347814	0.942972	0.942812	339.161	359.734	-	protein_coding	PspC domain protein
HMPREF0837_10217	0.965724	0.0342763	1.08128	1.08151	391.945	362.406	rplI	protein_coding	ribosomal protein L9
HMPREF0837_10592	0.965771	0.0342293	1.70933	2.50558	2.2461	0.890432	-	protein_coding	hypothetical protein
HMPREF0837_10823	0.965771	0.0342293	1.70933	2.50558	2.2461	0.890432	-	protein_coding	bacteriocin-type signal sequence
HMPREF0837_11538	0.965771	0.0342293	1.70933	2.50558	2.2461	0.890432	-	protein_coding	alanine dehydrogenase/pyridine nucleotide transhydrogenase
HMPREF0837_11870	0.965771	0.0342293	1.70933	2.50558	2.2461	0.890432	-	protein_coding	hypothetical protein
HMPREF0837_11132	0.965781	0.0342189	0.998623	0.998619	345.9	346.378	-	protein_coding	putative glucosamine-6-phosphate deaminase
HMPREF0837_10392	0.965801	0.0341988	1.46051	1.4607	3536.49	2421.08	-	protein_coding	polysaccharide biosynthesis protein
HMPREF0837_11029	0.965818	0.0341816	1.31589	1.31623	1236.48	939.405	upp	protein_coding	uracil phosphoribosyltransferase
HMPREF0837_11706	0.965842	0.0341585	0.809077	0.808827	624.416	772.004	-	protein_coding	efflux ABC transporter%2C permease protein
HMPREF0837_12128	0.965924	0.0340758	1.33647	1.33679	1430.77	1070.3	-	protein_coding	alpha-galactosidase
HMPREF0837_10196	0.965937	0.0340635	1.31641	1.31674	1252.2	950.981	-	protein_coding	TIM-barrel protein%2C nifR3 family
HMPREF0837_11548	0.965985	0.0340151	0.887431	0.887189	415.529	468.367	-	protein_coding	S-adenosylmethionine-dependent methyltransferase%2C YraL family
HMPREF0837_11845	0.966	0.0340002	1.01791	1.01796	357.13	350.83	-	protein_coding	FAD dependent oxidoreductase
HMPREF0837_11155	0.966041	0.0339594	0.946809	0.946669	361.622	381.995	budA	protein_coding	alpha-acetolactate decarboxylase
HMPREF0837_10912	0.966186	0.0338136	1.20061	1.20098	649.123	540.492	-	protein_coding	nitroreductase family protein
HMPREF0837_10122	0.966218	0.0337817	1.26984	1.27021	954.593	751.524	hisS	protein_coding	histidine--tRNA ligase
HMPREF0837_11157	0.966295	0.0337052	0.942522	0.942375	371.73	394.461	murB	protein_coding	UDP-N-acetylmuramate dehydrogenase
HMPREF0837_10963	0.966351	0.0336494	1.01888	1.01893	368.361	361.515	miaA	protein_coding	tRNA dimethylallyltransferase
HMPREF0837_11612	0.966351	0.0336491	1.25611	1.25648	889.456	707.893	-	protein_coding	aminotransferase%2C class V
HMPREF0837_11395	0.966477	0.0335227	1.3384	1.3387	1513.87	1130.85	pcrA	protein_coding	ATP-dependent DNA helicase PcrA
HMPREF0837_11063	0.966556	0.033444	0.89052	0.890291	431.251	484.395	-	protein_coding	oxidoreductase%2C NAD-binding domain protein
HMPREF0837_10098	0.966642	0.0333577	1.10941	1.10967	460.451	414.941	-	protein_coding	hypothetical protein
HMPREF0837_11418	0.966784	0.0332161	0.676593	0.676517	2905.33	4294.55	ppc	protein_coding	phosphoenolpyruvate carboxykinase (GTP)
HMPREF0837_11620	0.966845	0.0331551	0.874533	0.874297	469.435	536.93	-	protein_coding	serine-type D-Ala-D-Ala carboxypeptidase
HMPREF0837_11077	0.966877	0.0331226	0.891713	0.891492	441.359	495.08	pdxT	protein_coding	pyridoxal 5'-phosphate synthase%2C glutaminase subunit Pdx2
HMPREF0837_11375	0.966951	0.0330494	0.799172	0.798952	735.598	920.706	rpmA	protein_coding	ribosomal protein L27
HMPREF0837_10040	0.966953	0.0330469	1.30509	1.30541	1261.19	966.118	ackA	protein_coding	acetate kinase
HMPREF0837_10087	0.967089	0.0329107	0.884835	0.841422	2.2461	2.6713	-	protein_coding	DNA-binding helix-turn-helix protein
HMPREF0837_10888	0.967089	0.0329107	0.884835	0.841422	2.2461	2.6713	-	protein_coding	hypothetical protein
HMPREF0837_10932	0.967089	0.0329107	0.884835	0.841422	2.2461	2.6713	-	protein_coding	hypothetical protein
HMPREF0837_11511	0.967089	0.0329107	0.884835	0.841422	2.2461	2.6713	-	protein_coding	competence protein CoiA-like protein
HMPREF0837_11866	0.967089	0.0329107	0.884835	0.841422	2.2461	2.6713	-	protein_coding	hypothetical protein
HMPREF0837_10697	0.967099	0.0329014	0.832157	0.831919	594.094	714.126	cvpA	protein_coding	CvpA family protein
HMPREF0837_11547	0.967115	0.0328851	1.01129	1.01132	390.822	386.447	trmFO	protein_coding	tRNA:m(5)U-54 methyltransferase
HMPREF0837_11213	0.96714	0.0328604	0.761544	0.761367	1036.58	1361.47	ffh	protein_coding	signal recognition particle protein
HMPREF0837_11255	0.967303	0.0326972	1.07502	1.0752	441.359	410.489	-	protein_coding	Cof-like hydrolase
HMPREF0837_10462	0.967336	0.0326635	0.930956	0.930799	414.406	445.216	-	protein_coding	ABC transporter%2C ATP-binding protein
HMPREF0837_11556	0.967352	0.0326481	0.977936	0.977881	395.314	404.256	-	protein_coding	pseudouridine synthase%2C RluA family
HMPREF0837_11842	0.967371	0.0326295	0.918326	0.918148	426.759	464.805	-	protein_coding	glycosyltransferase%2C group 2 family protein
HMPREF0837_11690	0.967378	0.0326215	0.76354	0.763364	1036.58	1357.91	-	protein_coding	putative DnaQ family exonuclease/DinG family helicase
HMPREF0837_11240	0.967441	0.0325587	1.06324	1.0634	434.621	408.708	-	protein_coding	CutC family protein
HMPREF0837_11180	0.967481	0.0325185	1.29991	1.30022	1273.54	979.475	-	protein_coding	cell envelope-like function transcriptional attenuator common domain protein
HMPREF0837_11509	0.967611	0.0323887	0.915108	0.914929	439.113	479.943	-	protein_coding	methyltransferase domain protein
HMPREF0837_11175	0.967641	0.0323595	1.32475	1.32504	1516.12	1144.2	-	protein_coding	prephenate dehydrogenase
HMPREF0837_11335	0.967682	0.0323185	0.988276	0.988247	406.544	411.379	-	protein_coding	lipoyltransferase and lipoate-protein ligase
HMPREF0837_12184	0.967698	0.0323023	0.835937	0.83571	610.94	731.044	-	protein_coding	competence/damage-inducible domain protein CinA
HMPREF0837_10234	0.967772	0.0322282	0.77306	0.772879	979.3	1267.08	-	protein_coding	ABC transporter%2C ATP-binding protein
HMPREF0837_10608	0.967781	0.0322186	1.13461	1.13489	554.787	488.847	folK	protein_coding	2-amino-4-hydroxy-6-hydroxymethyldihydropteridine diphosphokinase
HMPREF0837_11499	0.967783	0.0322166	0.9518	0.951689	417.775	438.983	-	protein_coding	hydrolase%2C NUDIX family
HMPREF0837_11413	0.967867	0.0321331	1.32669	1.32697	1564.41	1178.93	rpoD	protein_coding	RNA polymerase sigma factor RpoD
HMPREF0837_10507	0.967883	0.0321174	0.923196	0.923034	441.359	478.162	-	protein_coding	hypothetical protein
HMPREF0837_11171	0.967936	0.0320643	0.912328	0.912151	454.836	498.642	aroD	protein_coding	3-dehydroquinate dehydratase%2C type I
HMPREF0837_11138	0.968341	0.0316587	1.24377	1.24408	977.054	785.361	-	protein_coding	putative oxygen-independent coproporphyrinogen III oxidase
HMPREF0837_10778	0.968722	0.0312776	1.07849	1.07866	504.25	467.477	trkA	protein_coding	potassium transporter peripheral membrane component
HMPREF0837_10324	0.968913	0.0310868	1.1586	1.15887	673.83	581.452	recO	protein_coding	DNA repair protein RecO
HMPREF0837_11256	0.968998	0.0310023	1.07484	1.075	512.111	476.381	-	protein_coding	Cof-like hydrolase
HMPREF0837_10220	0.96901	0.0309904	1.16606	1.25978	2.2461	1.78086	-	protein_coding	comF family protein
HMPREF0837_10222	0.96901	0.0309904	1.16606	1.25978	2.2461	1.78086	-	protein_coding	type III restriction enzyme%2C res subunit
HMPREF0837_10419	0.96901	0.0309904	1.16606	1.25978	2.2461	1.78086	-	protein_coding	hypothetical protein
HMPREF0837_11303	0.96901	0.0309904	1.16606	1.25978	2.2461	1.78086	-	protein_coding	hypothetical protein
HMPREF0837_11673	0.96901	0.0309904	1.16606	1.25978	2.2461	1.78086	-	protein_coding	hypothetical protein
HMPREF0837_11681	0.96901	0.0309904	1.16606	1.25978	2.2461	1.78086	-	protein_coding	IS66 family element%2C Orf2 protein
HMPREF0837_12007	0.96901	0.0309904	1.16606	1.25978	2.2461	1.78086	-	protein_coding	hypothetical protein
HMPREF0837_11094	0.969031	0.030969	0.973356	0.973299	459.328	471.929	cppA	protein_coding	CppA protein
HMPREF0837_11134	0.96908	0.0309197	1.26339	1.26368	1164.6	921.597	hprK	protein_coding	HPr(Ser) kinase/phosphatase
HMPREF0837_11275	0.969082	0.0309181	1.28963	1.2899	1364.51	1057.83	-	protein_coding	response regulator receiver domain protein
HMPREF0837_11388	0.969128	0.0308721	0.944371	0.944259	475.05	503.094	prs	protein_coding	ribose-phosphate diphosphokinase
HMPREF0837_11599	0.969182	0.0308182	0.761934	0.761784	1223	1605.45	-	protein_coding	helicase C-terminal domain protein
HMPREF0837_11593	0.969291	0.0307093	1.58571	1.58578	13076.8	8246.29	pyk	protein_coding	pyruvate kinase
HMPREF0837_10726	0.969291	0.0307091	1.20225	1.20254	851.272	707.893	efp	protein_coding	translation elongation factor P
HMPREF0837_11621	0.969305	0.0306952	1.37075	1.37097	2385.36	1739.9	sufB	protein_coding	FeS assembly protein SufB
HMPREF0837_10906	0.969589	0.0304107	1.02805	1.02811	495.265	481.724	-	protein_coding	Matrixin
HMPREF0837_11952	0.969606	0.0303936	1.2211	1.22138	963.578	788.923	-	protein_coding	nitroreductase family protein
HMPREF0837_10437	0.969619	0.0303807	1.21403	1.21431	929.886	765.771	-	protein_coding	putative glycoprotease GCP
HMPREF0837_11179	0.969673	0.0303273	1.19009	1.19037	829.934	697.208	-	protein_coding	prephenate dehydratase
HMPREF0837_11088	0.96972	0.0302802	1.16903	1.16929	756.936	647.344	def	protein_coding	peptide deformylase
HMPREF0837_10526	0.969885	0.0301147	0.737873	0.737756	1666.61	2259.03	rplV	protein_coding	ribosomal protein L22
HMPREF0837_10078	0.969944	0.0300563	0.915166	0.915021	540.187	590.356	-	protein_coding	cupin family protein
HMPREF0837_11377	0.970007	0.029993	0.808145	0.80797	892.825	1105.03	rplU	protein_coding	ribosomal protein L21
HMPREF0837_12246	0.97024	0.0297596	0.773145	0.772998	1207.28	1561.82	-	protein_coding	putative diaminopimelate decarboxylase
HMPREF0837_10396	0.970241	0.029759	1.07033	1.07047	567.141	529.807	-	protein_coding	LysM domain protein
HMPREF0837_10593	0.970262	0.0297381	1.24536	1.24562	1164.6	934.953	-	protein_coding	thermophilic metalloprotease (M29)
HMPREF0837_11016	0.970262	0.0297376	0.412901	0.00684274	0	1.4514	-	protein_coding	transposase
HMPREF0837_11516	0.970265	0.0297354	1.08853	1.08869	595.217	546.725	-	protein_coding	transporter%2C major facilitator family protein
HMPREF0837_10927	0.970294	0.0297062	1.05487	1.05497	551.418	522.683	-	protein_coding	ABC transporter%2C ATP-binding protein
HMPREF0837_11770	0.970338	0.0296621	0.879412	0.879241	625.539	711.455	-	protein_coding	methyltransferase small domain protein
HMPREF0837_11062	0.970361	0.0296395	1.15689	1.15713	761.428	658.029	-	protein_coding	DEAD/DEAH box helicase
HMPREF0837_11555	0.970619	0.0293811	0.807747	0.807581	945.609	1170.92	-	protein_coding	metallo-beta-lactamase domain protein
HMPREF0837_10614	0.970868	0.0291321	1.19212	1.19237	933.255	782.689	-	protein_coding	glycosyl hydrolase%2C family 31
HMPREF0837_11216	0.971034	0.0289662	1.10595	1.10612	672.707	608.165	-	protein_coding	LemA family protein
HMPREF0837_10528	0.971093	0.028907	0.702867	0.702793	2837.95	4038.11	rplP	protein_coding	ribosomal protein L16
HMPREF0837_12142	0.971132	0.0288682	1.01059	1.01061	561.525	555.629	groS	protein_coding	chaperonin GroS
HMPREF0837_11810	0.971199	0.028801	1.34555	1.34575	2360.65	1754.15	tpiA	protein_coding	triose-phosphate isomerase
HMPREF0837_11192	0.9712	0.0288	0.929637	0.929525	588.479	633.097	-	protein_coding	ABC transporter%2C ATP-binding protein
HMPREF0837_11083	0.971293	0.0287068	0.886919	0.886766	664.846	749.744	-	protein_coding	ABC transporter%2C permease protein
HMPREF0837_11650	0.971366	0.0286335	0.966883	0.966827	571.633	591.247	-	protein_coding	pyrimidine-nucleoside phosphorylase
HMPREF0837_11193	0.971394	0.0286059	1.11647	1.11665	719.876	644.673	-	protein_coding	ABC transporter%2C ATP-binding protein
HMPREF0837_10698	0.971533	0.0284666	0.765374	0.76525	1455.47	1901.96	-	protein_coding	MutS2 family protein
HMPREF0837_11544	0.97166	0.0283397	1.1676	1.16782	898.441	769.333	-	protein_coding	hypothetical protein
HMPREF0837_11158	0.971688	0.0283124	1.18424	1.18447	970.316	819.197	-	protein_coding	polyamine ABC transporter%2C ATP-binding protein
HMPREF0837_10747	0.971806	0.0281944	1.04501	1.04508	624.416	597.48	-	protein_coding	hypothetical protein
HMPREF0837_10585	0.971943	0.0280571	1.06458	1.06468	656.985	617.069	-	protein_coding	pullulanase%2C extracellular
HMPREF0837_11839	0.971951	0.0280495	1.01795	1.01798	610.94	600.151	cmk	protein_coding	cytidylate kinase
HMPREF0837_11639	0.971974	0.0280256	0.99165	0.991636	603.078	608.165	parE	protein_coding	DNA topoisomerase IV%2C B subunit
HMPREF0837_11066	0.971998	0.0280019	1.12627	1.12645	788.382	699.879	-	protein_coding	oxidoreductase%2C aldo/keto reductase family protein
HMPREF0837_10199	0.972049	0.0279508	0.82934	0.73302	1.30274	1.78086	-	protein_coding	transposase
HMPREF0837_10929	0.972076	0.0279237	1.01009	1.0101	614.309	608.165	-	protein_coding	hypothetical protein
HMPREF0837_10372	0.972078	0.0279222	0.765203	0.632684	1.12305	1.78086	-	protein_coding	hypothetical protein
HMPREF0837_10749	0.972078	0.0279222	0.765203	0.632684	1.12305	1.78086	-	protein_coding	transposase%2C IS116/IS11-/IS9-2 family
HMPREF0837_10831	0.972078	0.0279222	0.765203	0.632684	1.12305	1.78086	-	protein_coding	hypothetical protein
HMPREF0837_11589	0.972078	0.0279222	0.765203	0.632684	1.12305	1.78086	-	protein_coding	hypothetical protein
HMPREF0837_12175	0.972078	0.0279222	0.765203	0.632684	1.12305	1.78086	-	protein_coding	hypothetical protein
HMPREF0837_10874	0.972211	0.0277891	1.25227	1.25249	1446.49	1154.89	pheT	protein_coding	phenylalanine--tRNA ligase%2C beta subunit
HMPREF0837_11646	0.972277	0.0277233	0.847207	0.847056	865.872	1022.22	-	protein_coding	ABC transporter%2C ATP-binding protein
HMPREF0837_11147	0.972361	0.0276393	1.25728	1.2575	1509.38	1200.3	pstS	protein_coding	phosphate binding protein
HMPREF0837_11231	0.972423	0.0275774	0.723477	0.723395	2465.1	3407.68	-	protein_coding	GroES-like protein
HMPREF0837_11594	0.972473	0.0275265	1.4165	1.41663	4392.25	3100.48	pfkA	protein_coding	6-phosphofructokinase
HMPREF0837_10459	0.972486	0.0275141	1.23537	1.23558	1352.15	1094.34	-	protein_coding	ABC transporter%2C substrate-binding protein%2C family 3
HMPREF0837_11274	0.972501	0.027499	1.17599	1.1762	1009.62	858.376	mutY	protein_coding	A/G-specific adenine glycosylase
HMPREF0837_12013	0.972539	0.0274607	1.10344	1.10359	770.413	698.098	-	protein_coding	ATPase%2C AAA family
HMPREF0837_11257	0.972706	0.0272941	1.22895	1.22917	1334.18	1085.44	ftsY	protein_coding	signal recognition particle-docking protein FtsY
HMPREF0837_11906	0.972729	0.0272708	1.2796	1.2798	1781.16	1391.74	-	protein_coding	hypothetical protein
HMPREF0837_10346	0.972782	0.0272183	1.00177	1.00178	654.739	653.577	-	protein_coding	Gram-positive signal peptide protein%2C YSIRK family
HMPREF0837_12066	0.972832	0.0271684	1.15481	1.155	952.347	824.54	xth	protein_coding	exodeoxyribonuclease III
HMPREF0837_10797	0.972832	0.0271679	0.668926	0.668885	5447.92	8144.78	glnA	protein_coding	glutamine synthetase%2C type I
HMPREF0837_12232	0.972892	0.0271076	1.0634	1.0635	718.752	675.838	-	protein_coding	DNA/RNA non-specific endonuclease
HMPREF0837_11177	0.97295	0.0270503	1.17579	1.17599	1053.42	895.774	aroA	protein_coding	3-phosphoshikimate 1-carboxyvinyltransferase
HMPREF0837_10325	0.972962	0.0270381	1.19293	1.19313	1141.02	956.324	plsX	protein_coding	fatty acid/phospholipid synthesis protein PlsX
HMPREF0837_11913	0.972969	0.027031	0.859828	0.859688	870.364	1012.42	-	protein_coding	D-ala D-ala ligase N-terminal domain protein
HMPREF0837_11611	0.973035	0.0269645	1.21123	1.21144	1256.69	1037.35	thiI	protein_coding	thiamine biosynthesis/tRNA modification protein ThiI
HMPREF0837_10345	0.973048	0.0269517	1.27692	1.27712	1806.99	1414.9	purB	protein_coding	adenylosuccinate lyase
HMPREF0837_12062	0.973052	0.0269482	0.872398	0.872263	831.058	952.762	-	protein_coding	ABC transporter%2C ATP-binding protein
HMPREF0837_11276	0.973052	0.026948	1.38276	1.38291	3625.21	2621.43	-	protein_coding	PAS domain S-box protein
HMPREF0837_10521	0.973056	0.0269445	0.701564	0.701503	3451.13	4919.64	rplC	protein_coding	5-S ribosomal protein L3
HMPREF0837_11407	0.973144	0.0268564	1.21844	1.21865	1317.34	1080.98	cgtA	protein_coding	Obg family GTPase CgtA
HMPREF0837_10702	0.973151	0.0268491	1.00269	1.0027	679.446	677.619	serS	protein_coding	serine--tRNA ligase
HMPREF0837_12234	0.973179	0.026821	1.32536	1.32554	2477.45	1869.02	murA	protein_coding	UDP-N-acetylglucosamine 1-carboxyvinyltransferase
HMPREF0837_12236	0.973251	0.0267486	0.950216	0.950147	696.291	732.825	-	protein_coding	hypothetical protein
HMPREF0837_11321	0.973261	0.0267389	1.57608	1.57614	17015.3	10795.6	ptsP	protein_coding	phosphoenolpyruvate-protein phosphotransferase
HMPREF0837_12059	0.973278	0.0267217	1.039	1.03905	714.26	687.413	-	protein_coding	bacterial sugar transferase
HMPREF0837_10535	0.973365	0.0266349	0.736047	0.735962	2330.33	3166.38	rpsH	protein_coding	ribosomal protein S8
HMPREF0837_10724	0.973401	0.0265991	1.13967	1.13984	948.978	832.554	nusB	protein_coding	transcription antitermination factor NusB
HMPREF0837_10534	0.97343	0.0265701	0.927562	0.927469	733.352	790.703	rpsN	protein_coding	ribosomal protein S14p/S29e
HMPREF0837_11625	0.973474	0.0265262	0.933436	0.933349	728.86	780.909	sufC	protein_coding	FeS assembly ATPase SufC
HMPREF0837_10363	0.973567	0.0264331	1.23193	1.23213	1473.44	1195.85	-	protein_coding	TrkA N-terminal domain protein
HMPREF0837_11399	0.973604	0.0263957	1.3168	1.31697	2441.51	1853.88	-	protein_coding	DRTGG domain protein
HMPREF0837_10438	0.97371	0.0262901	2.10021	113.305	1.12305	0	-	protein_coding	hypothetical protein
HMPREF0837_10450	0.97371	0.0262901	2.10021	113.305	1.12305	0	-	protein_coding	nucleotide sugar dehydrogenase
HMPREF0837_10497	0.97371	0.0262901	2.10021	113.305	1.12305	0	-	protein_coding	primase alpha helix C-terminal domain protein
HMPREF0837_10834	0.97371	0.0262901	2.10021	113.305	1.12305	0	-	protein_coding	IS1381%2C transposase OrfA family protein
HMPREF0837_10853	0.97371	0.0262901	2.10021	113.305	1.12305	0	-	protein_coding	hypothetical protein
HMPREF0837_11100	0.97371	0.0262901	2.10021	113.305	1.12305	0	-	protein_coding	transposase
HMPREF0837_11304	0.97371	0.0262901	2.10021	113.305	1.12305	0	-	protein_coding	hypothetical protein
HMPREF0837_11381	0.97371	0.0262901	2.10021	113.305	1.12305	0	-	protein_coding	transposase
HMPREF0837_11465	0.97371	0.0262901	2.10021	113.305	1.12305	0	-	protein_coding	GtrA-like protein
HMPREF0837_11570	0.97371	0.0262901	2.10021	113.305	1.12305	0	-	protein_coding	hypothetical protein
HMPREF0837_11750	0.97371	0.0262901	2.10021	113.305	1.12305	0	-	protein_coding	hypothetical protein
HMPREF0837_11920	0.97371	0.0262901	2.10021	113.305	1.12305	0	-	protein_coding	hypothetical protein
HMPREF0837_11936	0.97371	0.0262901	2.10021	113.305	1.12305	0	-	protein_coding	hypothetical protein
HMPREF0837_11961	0.97371	0.0262901	2.10021	113.305	1.12305	0	-	protein_coding	hypothetical protein
HMPREF0837_11189	0.973741	0.0262593	1.14583	1.146	1005.13	877.075	thrB	protein_coding	homoserine kinase
HMPREF0837_11519	0.973757	0.0262431	0.920174	0.920077	769.29	836.115	era	protein_coding	ribosome biogenesis GTPase Era
HMPREF0837_10718	0.973783	0.0262172	1.38333	1.38346	3902.6	2820.89	accA	protein_coding	acetyl-CoA carboxylase%2C carboxyl transferase%2C alpha subunit
HMPREF0837_11084	0.973829	0.0261708	0.918209	0.918112	778.274	847.691	-	protein_coding	ABC transporter%2C ATP-binding protein
HMPREF0837_10195	0.973942	0.0260584	1.07166	1.07176	813.089	758.648	hslO	protein_coding	chaperonin HslO
HMPREF0837_12061	0.973947	0.0260531	1.1775	1.17769	1171.34	994.612	-	protein_coding	ABC transporter%2C ATP-binding protein
HMPREF0837_11861	0.973989	0.0260106	0.776742	0.776636	1657.62	2134.36	-	protein_coding	E1-E2 ATPase
HMPREF0837_11334	0.974028	0.0259724	1.05644	1.05651	793.997	751.524	lpdA	protein_coding	dihydrolipoyl dehydrogenase
HMPREF0837_10904	0.974035	0.0259651	0.872716	0.872593	915.286	1048.93	-	protein_coding	FemAB family protein
HMPREF0837_10510	0.974109	0.0258906	1.24052	1.24071	1628.42	1312.5	folC	protein_coding	bifunctional protein FolC
HMPREF0837_10096	0.974254	0.0257463	0.778296	0.778193	1678.96	2157.52	tyrS	protein_coding	tyrosine--tRNA ligase
HMPREF0837_10710	0.974289	0.0257111	0.798568	0.798454	1431.89	1793.33	-	protein_coding	putative enoyl-[acyl-carrier-protein] reductase II
HMPREF0837_11970	0.974344	0.0256564	1.13196	1.13211	1014.11	895.774	-	protein_coding	hydroxymethylglutaryl-CoA synthase
HMPREF0837_10323	0.974352	0.0256479	1.16971	1.16988	1179.2	1007.97	-	protein_coding	aromatic-amino-acid transaminase
HMPREF0837_11026	0.974354	0.0256461	1.03681	1.03686	793.997	765.771	-	protein_coding	EDD domain protein%2C DegV family
HMPREF0837_10882	0.974443	0.0255573	1.15059	1.15075	1099.47	955.433	cysE	protein_coding	serine O-acetyltransferase
HMPREF0837_11739	0.974493	0.025507	1.09386	1.09398	910.794	832.554	-	protein_coding	hypothetical protein
HMPREF0837_10550	0.974522	0.0254783	1.13177	1.13191	1032.08	911.802	-	protein_coding	hypothetical protein
HMPREF0837_11546	0.974531	0.0254695	0.800685	0.800573	1444.24	1804.01	pyrH	protein_coding	UMP kinase
HMPREF0837_11217	0.97459	0.0254105	1.24424	1.24441	1744.1	1401.54	-	protein_coding	peptidase%2C M48 family
HMPREF0837_10074	0.974671	0.0253287	0.794181	0.794074	1538.58	1937.58	mutS	protein_coding	DNA mismatch repair protein MutS
HMPREF0837_10955	0.974713	0.0252867	1.17296	1.17312	1240.97	1057.83	-	protein_coding	TIGR-144- family protein
HMPREF0837_11789	0.974752	0.0252481	1.36281	1.36295	3717.3	2727.39	-	protein_coding	putative potassium/sodium efflux P-type ATPase%2C fungal-type
HMPREF0837_10751	0.974753	0.0252466	1.27401	1.27418	2101.23	1649.08	-	protein_coding	undecaprenyl pyrophosphate phosphatase
HMPREF0837_11627	0.974835	0.0251646	0.863122	0.863006	1034.33	1198.52	dnaX	protein_coding	DNA polymerase III%2C subunit gamma and tau
HMPREF0837_11401	0.974839	0.0251608	0.817229	0.817115	1328.57	1625.93	murA	protein_coding	UDP-N-acetylglucosamine 1-carboxyvinyltransferase
HMPREF0837_11768	0.974884	0.025116	1.23511	1.23529	1710.41	1384.62	-	protein_coding	DHHA2 domain protein
HMPREF0837_10587	0.975189	0.0248106	0.773331	0.773239	1927.16	2492.32	rpsG	protein_coding	ribosomal protein S7
HMPREF0837_10173	0.975439	0.0245615	0.993123	0.993115	856.888	862.828	-	protein_coding	ABC transporter%2C substrate-binding protein
HMPREF0837_11951	0.975535	0.0244654	1.29817	1.29832	2634.68	2029.29	der	protein_coding	ribosome biogenesis GTPase Der
HMPREF0837_11732	0.975553	0.0244468	1.35429	1.35442	3803.77	2808.42	-	protein_coding	phosphoglucomutase/phosphomannomutase%2C alpha/beta/alpha domain II
HMPREF0837_10782	0.975653	0.0243466	0.985757	0.985741	875.98	888.651	-	protein_coding	ABC transporter%2C ATP-binding protein
HMPREF0837_11636	0.975833	0.0241667	0.85033	0.850224	1219.63	1434.49	parC	protein_coding	DNA topoisomerase IV%2C A subunit
HMPREF0837_10053	0.975983	0.0240174	0.852655	0.852551	1225.25	1437.16	-	protein_coding	acyltransferase
HMPREF0837_10901	0.976132	0.023868	1.0997	1.0998	1101.71	1001.74	recJ	protein_coding	single-stranded-DNA-specific exonuclease RecJ
HMPREF0837_12263	0.976142	0.0238582	1.25593	1.25608	2187.7	1741.68	-	protein_coding	aminotransferase AlaT
HMPREF0837_11645	0.976181	0.0238187	1.10098	1.10108	1111.82	1009.75	-	protein_coding	branched-chain amino acid ABC transporter%2C permease protein
HMPREF0837_10500	0.976191	0.0238088	1.12171	1.25834	1.12305	0.890432	-	protein_coding	hypothetical protein
HMPREF0837_11220	0.976191	0.0238088	1.12171	1.25834	1.12305	0.890432	-	protein_coding	hypothetical protein
HMPREF0837_11315	0.976191	0.0238088	1.12171	1.25834	1.12305	0.890432	-	protein_coding	hypothetical protein
HMPREF0837_11405	0.976191	0.0238088	1.12171	1.25834	1.12305	0.890432	-	protein_coding	hypothetical protein
HMPREF0837_11477	0.976191	0.0238088	1.12171	1.25834	1.12305	0.890432	-	protein_coding	hypothetical protein
HMPREF0837_11493	0.976191	0.0238088	1.12171	1.25834	1.12305	0.890432	-	protein_coding	hypothetical protein
HMPREF0837_10546	0.976284	0.0237162	0.89626	0.896172	1066.9	1190.51	rpsK	protein_coding	3-S ribosomal protein S11
HMPREF0837_11500	0.976338	0.0236615	0.833826	0.833727	1406.06	1686.48	glmU	protein_coding	UDP-N-acetylglucosamine diphosphorylase/glucosamine-1-phosphate N-acetyltransferase
HMPREF0837_11644	0.976391	0.0236087	1.09188	1.09197	1108.45	1015.09	-	protein_coding	branched-chain amino acid ABC transporter%2C permease protein
HMPREF0837_11039	0.976395	0.0236046	1.02555	1.02557	972.562	948.31	ftsE	protein_coding	cell division ATP-binding protein FtsE
HMPREF0837_11510	0.976498	0.0235024	0.819492	0.819396	1559.92	1903.74	pepF	protein_coding	oligoendopeptidase F
HMPREF0837_11376	0.976511	0.0234886	0.865859	0.865763	1221.88	1411.33	-	protein_coding	hypothetical protein
HMPREF0837_10792	0.976619	0.0233812	1.03545	1.03549	1009.62	975.023	-	protein_coding	Na/Pi-cotransporter II-like protein
HMPREF0837_10387	0.976922	0.0230783	1.0519	1.05195	1072.51	1019.54	-	protein_coding	hypothetical protein
HMPREF0837_12182	0.976936	0.0230639	1.29085	1.29098	2925.55	2266.15	-	protein_coding	MATE efflux family protein
HMPREF0837_11030	0.976984	0.0230158	1.07766	1.07773	1141.02	1058.72	clpP	protein_coding	endopeptidase Clp
HMPREF0837_11191	0.97706	0.0229395	1.18747	1.1876	1702.54	1433.6	msrB	protein_coding	methionine-R-sulfoxide reductase
HMPREF0837_11414	0.9771	0.0228999	1.13537	1.13549	1379.11	1214.55	dnaG	protein_coding	DNA primase
HMPREF0837_10716	0.977156	0.0228437	1.42757	1.42765	7621.02	5338.14	accC	protein_coding	acetyl-CoA carboxylase%2C biotin carboxylase subunit
HMPREF0837_10973	0.977243	0.0227572	0.751431	0.751367	2949.13	3925.02	typA	protein_coding	GTP-binding protein TypA
HMPREF0837_10706	0.977283	0.0227166	1.10067	1.10076	1255.57	1140.64	-	protein_coding	enoyl-CoA hydratase/isomerase family protein
HMPREF0837_10954	0.977302	0.0226981	1.10117	1.10126	1260.06	1144.2	-	protein_coding	cache domain protein
HMPREF0837_11772	0.977395	0.0226048	0.887445	0.887364	1242.09	1399.76	-	protein_coding	Cof-like hydrolase
HMPREF0837_11497	0.977575	0.0224253	1.07359	1.07365	1208.4	1125.51	mtnN	protein_coding	MTA/SAH nucleosidase
HMPREF0837_10693	0.977608	0.0223917	1.10089	1.10098	1303.86	1184.27	-	protein_coding	helicase%2C RecD/TraA family
HMPREF0837_10644	0.977858	0.022142	1.21648	1.21661	2142.78	1761.27	-	protein_coding	alpha amylase%2C catalytic domain protein
HMPREF0837_11887	0.977976	0.0220242	0.897601	0.897529	1285.89	1432.7	-	protein_coding	RelA/SpoT family protein
HMPREF0837_10545	0.978028	0.0219724	0.82852	0.828438	1751.96	2114.78	rpsM	protein_coding	3-S ribosomal protein S13
HMPREF0837_11757	0.978096	0.0219043	1.22385	1.22397	2286.53	1868.13	-	protein_coding	SNF2 family N-terminal domain protein
HMPREF0837_12012	0.978422	0.0215779	1.14423	1.14433	1659.87	1450.51	-	protein_coding	hypothetical protein
EBG00001196797	0.978476	0.0215243	1.10332	1.25739	0.842288	0.667824	LSU_rRNA_bacteria	rRNA	-
EBG00001196807	0.978476	0.0215243	1.10332	1.25739	0.842288	0.667824	LSU_rRNA_bacteria	rRNA	-
EBG00001196835	0.978476	0.0215243	1.10332	1.25739	0.842288	0.667824	LSU_rRNA_bacteria	rRNA	-
EBG00001196895	0.978476	0.0215243	1.10332	1.25739	0.842288	0.667824	LSU_rRNA_bacteria	rRNA	-
HMPREF0837_11647	0.978532	0.0214678	1.31288	1.31298	4018.28	3060.41	-	protein_coding	basic membrane protein
HMPREF0837_11038	0.978547	0.0214529	0.979176	0.979159	1216.26	1242.15	prfB	protein_coding	peptide chain release factor 2
HMPREF0837_12058	0.978565	0.0214354	1.2434	1.24351	2678.48	2153.95	-	protein_coding	DegT/DnrJ/EryC1/StrS aminotransferase family protein
HMPREF0837_11686	0.978583	0.0214174	0.79944	0.799369	2266.32	2835.13	gyrB	protein_coding	DNA gyrase%2C B subunit
HMPREF0837_11778	0.978613	0.0213875	1.13541	1.13551	1643.02	1446.95	-	protein_coding	aminotransferase%2C class I/II
HMPREF0837_10112	0.97871	0.0212899	1.0734	1.07345	1380.23	1285.78	-	protein_coding	hypothetical protein
HMPREF0837_10206	0.978763	0.0212366	0.534096	0.0111058	0	0.890432	-	protein_coding	hypothetical protein
HMPREF0837_10259	0.978763	0.0212366	0.534096	0.0111058	0	0.890432	-	protein_coding	hypothetical protein
HMPREF0837_10361	0.978763	0.0212366	0.534096	0.0111058	0	0.890432	-	protein_coding	hypothetical protein
HMPREF0837_10422	0.978763	0.0212366	0.534096	0.0111058	0	0.890432	-	protein_coding	hypothetical protein
HMPREF0837_10473	0.978763	0.0212366	0.534096	0.0111058	0	0.890432	-	protein_coding	hypothetical protein
HMPREF0837_10501	0.978763	0.0212366	0.534096	0.0111058	0	0.890432	-	protein_coding	hypothetical protein
HMPREF0837_10560	0.978763	0.0212366	0.534096	0.0111058	0	0.890432	-	protein_coding	transcriptional regulator%2C AraC family
HMPREF0837_10743	0.978763	0.0212366	0.534096	0.0111058	0	0.890432	-	protein_coding	hypothetical protein
HMPREF0837_10799	0.978763	0.0212366	0.534096	0.0111058	0	0.890432	-	protein_coding	hypothetical protein
HMPREF0837_10990	0.978763	0.0212366	0.534096	0.0111058	0	0.890432	-	protein_coding	ABC transporter%2C ATP-binding protein
HMPREF0837_10992	0.978763	0.0212366	0.534096	0.0111058	0	0.890432	-	protein_coding	hypothetical protein
HMPREF0837_11448	0.978763	0.0212366	0.534096	0.0111058	0	0.890432	-	protein_coding	hypothetical protein
HMPREF0837_11729	0.978763	0.0212366	0.534096	0.0111058	0	0.890432	-	protein_coding	hypothetical protein
HMPREF0837_12019	0.978763	0.0212366	0.534096	0.0111058	0	0.890432	-	protein_coding	hypothetical protein
HMPREF0837_12055	0.978763	0.0212366	0.534096	0.0111058	0	0.890432	-	protein_coding	PhoU family protein
HMPREF0837_12056	0.978763	0.0212366	0.534096	0.0111058	0	0.890432	-	protein_coding	hypothetical protein
HMPREF0837_12065	0.978763	0.0212366	0.534096	0.0111058	0	0.890432	-	protein_coding	hypothetical protein
HMPREF0837_12169	0.978763	0.0212366	0.534096	0.0111058	0	0.890432	-	protein_coding	HAD hydrolase%2C family IA%2C variant 3
HMPREF0837_12191	0.978763	0.0212366	0.534096	0.0111058	0	0.890432	-	protein_coding	hypothetical protein
HMPREF0837_12195	0.978763	0.0212366	0.534096	0.0111058	0	0.890432	-	protein_coding	DNA-binding helix-turn-helix protein
HMPREF0837_12204	0.978763	0.0212366	0.534096	0.0111058	0	0.890432	-	protein_coding	hypothetical protein
HMPREF0837_12206	0.978763	0.0212366	0.534096	0.0111058	0	0.890432	-	protein_coding	hypothetical protein
HMPREF0837_12216	0.978763	0.0212366	0.534096	0.0111058	0	0.890432	-	protein_coding	hypothetical protein
HMPREF0837_10532	0.978773	0.0212273	0.899006	0.898941	1407.18	1565.38	rplX	protein_coding	ribosomal protein L24
HMPREF0837_11188	0.978863	0.0211375	1.04894	1.04898	1337.55	1275.1	-	protein_coding	homoserine dehydrogenase
HMPREF0837_10717	0.978935	0.0210646	1.34858	1.34867	5318.77	3943.72	accD	protein_coding	acetyl-CoA carboxylase%2C carboxyl transferase%2C beta subunit
HMPREF0837_10067	0.978986	0.0210137	0.936291	0.936246	1329.69	1420.24	gltX	protein_coding	glutamate--tRNA ligase
HMPREF0837_11623	0.979004	0.0209963	1.22323	1.22333	2536.97	2073.82	sufS	protein_coding	cysteine desulfurase%2C SufS subfamily
HMPREF0837_10071	0.97903	0.0209704	1.2998	1.2999	3927.31	3021.23	-	protein_coding	ABC transporter%2C ATP-binding protein
HMPREF0837_10789	0.979039	0.0209609	1.12111	1.12119	1645.27	1467.43	rpoE	protein_coding	DNA-directed RNA polymerase%2C delta subunit
HMPREF0837_11174	0.979068	0.0209321	1.06948	1.06953	1428.52	1335.65	aroC	protein_coding	chorismate synthase
HMPREF0837_11508	0.979077	0.0209233	0.848771	0.848698	1776.67	2093.4	prsA	protein_coding	foldase protein PrsA
HMPREF0837_12245	0.979192	0.020808	1.17748	1.17758	2086.63	1771.96	pflA	protein_coding	pyruvate formate-lyase 1-activating enzyme
HMPREF0837_11940	0.979199	0.0208007	0.917058	0.917003	1415.04	1543.12	alr	protein_coding	alanine racemase
HMPREF0837_10524	0.979265	0.0207346	0.716028	0.71599	5524.29	7715.59	rplB	protein_coding	ribosomal protein L2
HMPREF0837_10088	0.979278	0.0207216	0.985513	0.985502	1328.57	1348.11	gpsA	protein_coding	glycerol-3-phosphate dehydrogenase [NAD(P)+]
HMPREF0837_12157	0.9794	0.0206003	0.816775	0.816707	2218.03	2715.82	-	protein_coding	DNA-binding regulatory protein%2C YebC/PmpR family
HMPREF0837_11043	0.979421	0.0205789	0.999726	0.999725	1356.65	1357.02	-	protein_coding	DEAD/DEAH box helicase
HMPREF0837_10548	0.979466	0.0205345	0.915032	0.914979	1468.95	1605.45	rplQ	protein_coding	ribosomal protein L17
HMPREF0837_10808	0.979772	0.0202276	0.760127	0.760076	3639.81	4788.74	hrcA	protein_coding	heat-inducible transcription repressor HrcA
HMPREF0837_10598	0.979774	0.0202259	0.894974	0.894915	1610.45	1799.56	-	protein_coding	PTS system sorbose-specific iic component
EBG00001196891	0.979885	0.0201155	1.09073	1.25652	0.685061	0.543163	SSU_rRNA_eukarya	rRNA	-
HMPREF0837_11740	0.979918	0.0200818	0.87984	0.879778	1725.01	1960.73	atpC	protein_coding	ATP synthase F1%2C epsilon subunit
HMPREF0837_10201	0.979949	0.0200505	0.853624	0.853559	1932.77	2264.37	-	protein_coding	Gram-positive signal peptide protein%2C YSIRK family
HMPREF0837_10230	0.979955	0.0200445	0.863628	0.863564	1848.54	2140.6	-	protein_coding	CHAP domain protein
HMPREF0837_10599	0.979958	0.0200419	1.0011	1.0011	1452.1	1450.51	-	protein_coding	PTS system%2C mannose/fructose/sorbose family%2C IIB component
HMPREF0837_10216	0.98019	0.0198098	1.23644	1.23653	3146.79	2544.85	dnaB	protein_coding	replicative DNA helicase
HMPREF0837_10308	0.980236	0.019764	1.10844	1.10851	1833.94	1654.42	purA	protein_coding	adenylosuccinate synthase
HMPREF0837_11902	0.98051	0.0194901	1.22348	1.22357	3063.68	2503.89	ileS	protein_coding	isoleucine--tRNA ligase
HMPREF0837_10430	0.980625	0.0193752	0.750257	0.750214	4463	5948.97	-	protein_coding	hypothetical protein
HMPREF0837_10920	0.980634	0.0193664	0.92822	0.92818	1658.75	1787.1	rplK	protein_coding	ribosomal protein L11
HMPREF0837_10095	0.98065	0.0193499	1.22164	1.22173	3090.64	2529.72	-	protein_coding	transglycosylase
HMPREF0837_11254	0.980705	0.0192953	1.06181	1.06184	1728.38	1627.71	smc	protein_coding	chromosome segregation protein SMC
HMPREF0837_10079	0.980759	0.0192412	1.09022	1.09027	1862.02	1707.85	-	protein_coding	response regulator receiver domain protein
HMPREF0837_10208	0.980854	0.0191458	0.798851	0.798798	3016.51	3776.32	-	protein_coding	ATPase family associated with various cellular activities (AAA)
HMPREF0837_10713	0.980885	0.0191151	1.35955	1.35961	7295.34	5365.74	fabF	protein_coding	beta-ketoacyl-acyl-carrier-protein synthase II
HMPREF0837_10531	0.980911	0.0190895	0.85681	0.856753	2155.13	2515.47	rplN	protein_coding	ribosomal protein L14
HMPREF0837_11040	0.980937	0.0190633	0.961777	0.961755	1655.38	1721.2	-	protein_coding	efflux ABC transporter%2C permease protein
HMPREF0837_10362	0.980952	0.019048	1.12946	1.12953	2157.38	1909.98	-	protein_coding	potassium uptake protein%2C TrkH family
HMPREF0837_10712	0.981039	0.0189606	1.16563	1.16571	2507.77	2151.28	fabG	protein_coding	3-oxoacyl-[acyl-carrier-protein] reductase
HMPREF0837_11939	0.98105	0.0189501	0.830505	0.830449	2515.63	3029.25	recG	protein_coding	ATP-dependent DNA helicase RecG
HMPREF0837_10089	0.981163	0.0188371	1.12188	1.12195	2161.87	1926.89	galU	protein_coding	UTP--glucose-1-phosphate uridylyltransferase
HMPREF0837_11596	0.98124	0.0187599	0.844454	0.844399	2390.97	2831.57	pepX	protein_coding	Xaa-Pro dipeptidyl-peptidase
HMPREF0837_11705	0.98125	0.0187498	1.22032	1.2204	3321.98	2722.05	metG	protein_coding	methionine--tRNA ligase
HMPREF0837_11907	0.98133	0.0186699	1.07773	1.07778	1946.25	1805.8	-	protein_coding	pyridoxal phosphate enzyme%2C YggS family
HMPREF0837_11098	0.981333	0.0186673	0.999561	0.999561	1737.36	1738.12	guaA	protein_coding	GMP synthase (glutamine-hydrolyzing) domain protein
HMPREF0837_10809	0.98142	0.01858	0.972211	0.972195	1756.45	1806.69	grpE	protein_coding	co-chaperone GrpE
HMPREF0837_10080	0.981449	0.0185506	1.22352	1.2236	3467.98	2834.24	-	protein_coding	ATPase/histidine kinase/DNA gyrase B/HSP9- domain protein
HMPREF0837_10253	0.981486	0.0185144	1.32768	1.32775	6390.16	4812.78	-	protein_coding	trypsin
HMPREF0837_12247	0.981492	0.0185078	0.921147	0.921108	1885.6	2047.1	purR	protein_coding	pur operon repressor PurR
HMPREF0837_10997	0.981502	0.0184976	0.90403	0.903986	1966.46	2175.32	lysS	protein_coding	lysine--tRNA ligase
HMPREF0837_10113	0.981534	0.0184655	1.22724	1.22732	3575.79	2913.49	aspS	protein_coding	aspartate--tRNA ligase
HMPREF0837_10076	0.981552	0.0184485	1.02349	1.0235	1822.71	1780.86	argS	protein_coding	arginine--tRNA ligase
HMPREF0837_11903	0.981918	0.0180824	1.16505	1.16512	2817.73	2418.41	-	protein_coding	DivIVA domain protein
HMPREF0837_10527	0.981988	0.0180117	0.774978	0.774937	4248.5	5482.39	rpsC	protein_coding	ribosomal protein S3
HMPREF0837_12241	0.982015	0.0179854	0.9587	0.958679	1921.54	2004.36	-	protein_coding	hypothetical protein
HMPREF0837_11843	0.982041	0.0179592	1.11515	1.11521	2384.24	2137.93	galE	protein_coding	UDP-glucose 4-epimerase
HMPREF0837_10785	0.98214	0.0178596	1.08299	1.08304	2204.55	2035.53	-	protein_coding	hypothetical protein
HMPREF0837_10579	0.982172	0.0178282	1.00611	1.00611	1957.48	1945.59	rseP	protein_coding	RIP metalloprotease RseP
HMPREF0837_11198	0.982366	0.0176336	0.860563	0.860517	2585.26	3004.32	-	protein_coding	Glu/Leu/Phe/Val dehydrogenase%2C dimerization domain protein
HMPREF0837_10881	0.982446	0.0175536	1.22272	1.22279	3964.37	3242.06	pnp	protein_coding	polyribonucleotide nucleotidyltransferase
HMPREF0837_11342	0.982457	0.0175432	1.3027	1.30276	6237.42	4787.85	-	protein_coding	Gram-positive signal peptide protein%2C YSIRK family
HMPREF0837_11044	0.982522	0.0174783	1.03878	1.0388	2129.3	2049.77	metK	protein_coding	methionine adenosyltransferase
HMPREF0837_11624	0.982703	0.0172965	1.05172	1.05174	2232.62	2122.79	sufD	protein_coding	FeS assembly protein SufD
HMPREF0837_10643	0.982725	0.017275	1.07464	1.07468	2348.3	2185.12	-	protein_coding	hypothetical protein
HMPREF0837_11075	0.982751	0.0172487	1.23367	1.23373	4382.14	3551.93	-	protein_coding	pyridine nucleotide-disulfide oxidoreductase
HMPREF0837_10597	0.98286	0.0171397	0.897366	0.897327	2425.79	2703.35	-	protein_coding	PTS system%2C mannose/fructose/sorbose family%2C IID component
HMPREF0837_10673	0.983045	0.0169551	1.22159	1.22165	4296.79	3517.21	-	protein_coding	response regulator receiver domain protein
HMPREF0837_10666	0.983062	0.0169383	0.824898	0.824856	3441.03	4171.67	-	protein_coding	penicillin-binding protein%2C 1A family
HMPREF0837_10371	0.983311	0.0166888	0.892071	0.892034	2634.68	2953.56	rpsD	protein_coding	ribosomal protein S4
HMPREF0837_10902	0.983358	0.0166421	0.873288	0.873248	2833.46	3244.73	-	protein_coding	hypothetical protein
HMPREF0837_10707	0.983389	0.0166111	0.994204	0.994201	2324.71	2338.27	-	protein_coding	transcriptional regulator%2C MarR family
HMPREF0837_10097	0.983467	0.0165327	1.01885	1.01886	2388.73	2344.51	-	protein_coding	heavy metal translocating P-type ATPase
HMPREF0837_11755	0.983475	0.0165246	0.964602	0.964588	2366.27	2453.14	murC	protein_coding	UDP-N-acetylmuramate--L-alanine ligase
HMPREF0837_10711	0.983609	0.0163912	1.09199	1.09202	2797.52	2561.77	fabD	protein_coding	[acyl-carrier-protein] S-malonyltransferase
HMPREF0837_12183	0.983752	0.0162475	1.09296	1.09299	2867.15	2623.21	recA	protein_coding	RecA protein
HMPREF0837_10692	0.984003	0.0159974	0.824903	0.824866	3965.49	4807.44	tig	protein_coding	trigger factor
EBG00001196787	0.984096	0.0159041	1.04677	1.25001	0.280763	0.222608	SSU_rRNA_archaea	rRNA	-
HMPREF0837_10540	0.984671	0.0153289	0.978265	0.978257	2837.95	2901.03	rplO	protein_coding	ribosomal protein L15
HMPREF0837_11776	0.984686	0.0153135	1.11873	1.11877	3589.27	3208.23	asnS	protein_coding	asparagine--tRNA ligase
HMPREF0837_10537	0.98488	0.0151196	0.954596	0.954581	2974.96	3116.51	rplR	protein_coding	ribosomal protein L18
HMPREF0837_12008	0.984968	0.0150321	1.0868	1.08682	3421.94	3148.57	pepF	protein_coding	oligoendopeptidase F
HMPREF0837_10218	0.985119	0.014881	0.975321	0.975314	3056.94	3134.32	-	protein_coding	DHHA1 domain protein
HMPREF0837_12158	0.985293	0.0147068	0.79997	0.799942	5756.76	7196.47	-	protein_coding	Thiol-activated cytolysin
EBG00001196865	0.985613	0.0143874	1.02843	1.24184	0.157227	0.12466	SSU_rRNA_bacteria	rRNA	-
HMPREF0837_10736	0.985616	0.014384	1.23492	1.23496	6913.5	5598.14	-	protein_coding	DAK2 domain fusion protein YloV
HMPREF0837_11283	0.985866	0.0141336	0.964727	0.964717	3489.32	3616.93	gyrA	protein_coding	DNA gyrase%2C A subunit
HMPREF0837_10533	0.985979	0.0140211	0.916158	0.916138	3807.14	4155.64	rplE	protein_coding	ribosomal protein L5
HMPREF0837_11908	0.986113	0.0138869	1.25973	1.25977	8623.91	6845.64	ftsZ	protein_coding	cell division protein FtsZ
HMPREF0837_10580	0.986362	0.0136375	1.12784	1.12787	4929.07	4370.24	proS	protein_coding	proline--tRNA ligase
HMPREF0837_10536	0.986424	0.0135757	0.886633	0.88661	4473.11	5045.19	rplF	protein_coding	ribosomal protein L6
HMPREF0837_10538	0.986502	0.0134979	0.953065	0.953054	3945.28	4139.62	rpsE	protein_coding	ribosomal protein S5
[truncated: 23 more rows]

## Sheet: GeneList
Gene	Gene_name	Biotype	Protein name
EBG00001196821	SSU_rRNA_bacteria	rRNA
HMPREF0837_10001		protein_coding	hypothetical protein
EBG00001196844	tRNA	tRNA
HMPREF0837_t10001	HMPREF0837_t10001	tRNA
HMPREF0837_10002	comX	protein_coding	transcriptional regulator ComX1
HMPREF0837_10003	nusG	protein_coding	transcription termination/antitermination factor NusG
HMPREF0837_10004	secE	protein_coding	preprotein translocase%2C SecE subunit
HMPREF0837_10005	rpmG	protein_coding	ribosomal protein L33
HMPREF0837_10006		protein_coding	penicillin-binding protein%2C 1A family
HMPREF0837_10007		protein_coding	pseudouridine synthase%2C RluA family
HMPREF0837_10008	gap	protein_coding	glyceraldehyde-3-phosphate dehydrogenase%2C type I
HMPREF0837_10009		protein_coding	efflux ABC transporter%2C permease protein
HMPREF0837_10010		protein_coding	hypothetical protein
HMPREF0837_10011		protein_coding	transposase
HMPREF0837_10012	nadC	protein_coding	nicotinate-nucleotide diphosphorylase (carboxylating)
HMPREF0837_10013		protein_coding	dicarboxylate carrier MatC domain protein
HMPREF0837_10014		protein_coding	hypothetical protein
HMPREF0837_10015		protein_coding	UbiC transcription regulator-associated domain protein
HMPREF0837_10016		protein_coding	glycosyl hydrolase%2C family 1
HMPREF0837_10017		protein_coding	putative PTS system%2C cellobiose-specific IIC component
HMPREF0837_10018		protein_coding	PTS system%2C Lactose/Cellobiose specific IIB subunit
HMPREF0837_10019		protein_coding	PTS system%2C Lactose/Cellobiose specific IIA subunit
HMPREF0837_10020		protein_coding	alcohol dehydrogenase%2C iron-dependent
HMPREF0837_10021		protein_coding	hypothetical protein
HMPREF0837_10022		protein_coding	MORN repeat protein
HMPREF0837_10023		protein_coding	low molecular weight phosphotyrosine protein phosphatase
HMPREF0837_10024	yajC	protein_coding	preprotein translocase%2C YajC subunit
HMPREF0837_10025	tkt	protein_coding	transketolase
HMPREF0837_10026		protein_coding	hypothetical protein
HMPREF0837_10027		protein_coding	PRD domain protein
HMPREF0837_10028		protein_coding	hypothetical protein
HMPREF0837_10029		protein_coding	putative L-ribulose-5-phosphate 4-epimerase
HMPREF0837_10030		protein_coding	putative hexulose-6-phosphate isomerase
HMPREF0837_10031	pyrF	protein_coding	orotidine 5'-phosphate decarboxylase/HUMPS family
HMPREF0837_10032		protein_coding	phosphoenolpyruvate-dependent sugar phosphotransferase system%2C EIIA 2
HMPREF0837_10033		protein_coding	PTS system%2C Lactose/Cellobiose specific IIB subunit
HMPREF0837_10034		protein_coding	putative sugar-specific permease%2C SgaT/UlaA
HMPREF0837_10035		protein_coding	hypothetical protein
HMPREF0837_10036		protein_coding	R3H domain protein
HMPREF0837_10037		protein_coding	membrane protein insertase%2C YidC/Oxa1 family
HMPREF0837_10038	rnpA	protein_coding	ribonuclease P protein component
HMPREF0837_10039		protein_coding	hypothetical protein
HMPREF0837_10040	ackA	protein_coding	acetate kinase
HMPREF0837_10041		protein_coding	hypothetical protein
HMPREF0837_10042		protein_coding	methyltransferase domain protein
HMPREF0837_10043		protein_coding	hypothetical protein
HMPREF0837_10044		protein_coding	prepilin-type cleavage/methylation N-terminal domain protein
HMPREF0837_10045		protein_coding	hypothetical protein
HMPREF0837_10046		protein_coding	prepilin-type cleavage/methylation N-terminal domain protein
HMPREF0837_10047		protein_coding	prepilin-type cleavage/methylation N-terminal domain protein
HMPREF0837_10048		protein_coding	bacterial type II secretion system domain protein F
HMPREF0837_10049		protein_coding	type II/IV secretion system protein
HMPREF0837_10050		protein_coding	hypothetical protein
HMPREF0837_10051		protein_coding	GroES-like protein
HMPREF0837_10052	nagA	protein_coding	N-acetylglucosamine-6-phosphate deacetylase
HMPREF0837_10053		protein_coding	acyltransferase
HMPREF0837_10054	tgt	protein_coding	tRNA-guanine transglycosylase
HMPREF0837_10055		protein_coding	hypothetical protein
HMPREF0837_10056	pcp	protein_coding	pyroglutamyl-peptidase I
HMPREF0837_10057		protein_coding	hypothetical protein
HMPREF0837_10058		protein_coding	transcriptional regulator%2C MarR family
HMPREF0837_10059		protein_coding	hypothetical protein
HMPREF0837_10060		protein_coding	LysM domain protein
HMPREF0837_10061		protein_coding	HAD hydrolase%2C family IA%2C variant 1
HMPREF0837_10062		protein_coding	MATE efflux family protein
HMPREF0837_10063	thrC	protein_coding	threonine synthase
HMPREF0837_10064		protein_coding	hypothetical protein
HMPREF0837_t10002	HMPREF0837_t10002	tRNA
EBG00001196883	tRNA	tRNA
EBG00001196786	tRNA	tRNA
HMPREF0837_t10003	HMPREF0837_t10003	tRNA
EBG00001196864	tRNA	tRNA
HMPREF0837_t10004	HMPREF0837_t10004	tRNA
HMPREF0837_t10005	HMPREF0837_t10005	tRNA
EBG00001196882	tRNA	tRNA
EBG00001196872	tRNA	tRNA
HMPREF0837_t10006	HMPREF0837_t10006	tRNA
HMPREF0837_t10007	HMPREF0837_t10007	tRNA
EBG00001196855	tRNA	tRNA
EBG00001196805	tRNA	tRNA
HMPREF0837_t10008	HMPREF0837_t10008	tRNA
EBG00001196802	tRNA	tRNA
HMPREF0837_t10009	HMPREF0837_t10009	tRNA
HMPREF0837_t10010	HMPREF0837_t10010	tRNA
EBG00001196867	tRNA	tRNA
HMPREF0837_t10011	HMPREF0837_t10011	tRNA
EBG00001196836	tRNA	tRNA
HMPREF0837_t10012	HMPREF0837_t10012	tRNA
EBG00001196888	tRNA	tRNA
HMPREF0837_r10001	HMPREF0837_r10001	rRNA
EBG00001196866	5S_rRNA	rRNA
HMPREF0837_r10002	HMPREF0837_r10002	rRNA
EBG00001196807	LSU_rRNA_bacteria	rRNA
EBG00001196840	PK-G12rRNA	rRNA
HMPREF0837_nc10001	HMPREF0837_nc10001	ncRNA
HMPREF0837_t10013	HMPREF0837_t10013	tRNA
EBG00001196801	tRNA	tRNA
EBG00001196823	SSU_rRNA_archaea	rRNA
HMPREF0837_r10003	HMPREF0837_r10003	rRNA
HMPREF0837_10065		protein_coding	hypothetical protein
HMPREF0837_t10014	HMPREF0837_t10014	tRNA
EBG00001196828	tRNA	tRNA
HMPREF0837_10066		protein_coding	cytidine/deoxycytidylate deaminase family protein
HMPREF0837_10067	gltX	protein_coding	glutamate--tRNA ligase
HMPREF0837_10068	pgi	protein_coding	glucose-6-phosphate isomerase
HMPREF0837_10069		protein_coding	hypothetical protein
HMPREF0837_10070		protein_coding	peptidase C26
HMPREF0837_10071		protein_coding	ABC transporter%2C ATP-binding protein
HMPREF0837_10072		protein_coding	hypothetical protein
HMPREF0837_10073		protein_coding	ABC transporter%2C ATP-binding protein
HMPREF0837_10074	mutS	protein_coding	DNA mismatch repair protein MutS
EBG00001196837	SpR10_sRNA	sRNA
HMPREF0837_10075	argR	protein_coding	arginine repressor
HMPREF0837_10076	argS	protein_coding	arginine--tRNA ligase
HMPREF0837_10077		protein_coding	transposase%2C IS4 family
HMPREF0837_10078		protein_coding	cupin family protein
HMPREF0837_10079		protein_coding	response regulator receiver domain protein
HMPREF0837_10080		protein_coding	ATPase/histidine kinase/DNA gyrase B/HSP90 domain protein
HMPREF0837_10081		protein_coding	putative Phosphate-binding protein PstS 2
HMPREF0837_10082	pstC	protein_coding	phosphate ABC transporter%2C permease protein PstC
HMPREF0837_10083	pstA	protein_coding	phosphate ABC transporter%2C permease protein PstA
HMPREF0837_10084	pstB	protein_coding	phosphate ABC transporter%2C ATP-binding protein
HMPREF0837_10085	phoU	protein_coding	phosphate transport system regulatory protein PhoU
HMPREF0837_10086		protein_coding	hypothetical protein
HMPREF0837_10087		protein_coding	DNA-binding helix-turn-helix protein
HMPREF0837_10088	gpsA	protein_coding	glycerol-3-phosphate dehydrogenase [NAD(P)+]
HMPREF0837_10089	galU	protein_coding	UTP--glucose-1-phosphate uridylyltransferase
HMPREF0837_10090		protein_coding	peptidase%2C S54 family
HMPREF0837_10091		protein_coding	5-formyltetrahydrofolate cyclo-ligase
HMPREF0837_10092		protein_coding	amidohydrolase
HMPREF0837_10093	dapD	protein_coding	2%2C3%2C4%2C5-tetrahydropyridine-2%2C6-dicarboxylate N-acetyltransferase
HMPREF0837_10094		protein_coding	putative membrane protein
HMPREF0837_10095		protein_coding	transglycosylase
HMPREF0837_10096	tyrS	protein_coding	tyrosine--tRNA ligase
HMPREF0837_10097		protein_coding	heavy metal translocating P-type ATPase
HMPREF0837_10098		protein_coding	hypothetical protein
HMPREF0837_10099		protein_coding	methyltransferase domain protein
HMPREF0837_10100		protein_coding	hypothetical protein
HMPREF0837_10101		protein_coding	hypothetical protein
HMPREF0837_10102		protein_coding	hypothetical protein
HMPREF0837_10103		protein_coding	hypothetical protein
HMPREF0837_10104	glgP	protein_coding	phosphorylase%2C glycogen/starch/alpha-glucan family
HMPREF0837_10105	malQ	protein_coding	4-alpha-glucanotransferase
HMPREF0837_10106		protein_coding	ABC transporter%2C solute-binding protein
HMPREF0837_10107		protein_coding	ABC transporter%2C permease protein
HMPREF0837_10108		protein_coding	ABC transporter%2C permease protein
HMPREF0837_10109		protein_coding	putative maltodextrose utilization protein MalA
HMPREF0837_10110	malR	protein_coding	HTH-type transcriptional regulator MalR
HMPREF0837_10111		protein_coding	hypothetical protein
HMPREF0837_10112		protein_coding	hypothetical protein
HMPREF0837_10113	aspS	protein_coding	aspartate--tRNA ligase
HMPREF0837_10114		protein_coding	hypothetical protein
HMPREF0837_10115		protein_coding	hypothetical protein
HMPREF0837_10116		protein_coding	CAAX amino terminal protease family protein
HMPREF0837_10117		protein_coding	hypothetical protein
HMPREF0837_10118		protein_coding	hypothetical protein
HMPREF0837_10119		protein_coding	DNA-binding helix-turn-helix protein
HMPREF0837_10120		protein_coding	hypothetical protein
HMPREF0837_10121		protein_coding	hypothetical protein
HMPREF0837_10122	hisS	protein_coding	histidine--tRNA ligase
HMPREF0837_10123		protein_coding	hypothetical protein
HMPREF0837_10124		protein_coding	transcriptional activator%2C Rgg/GadR/MutR family domain protein
HMPREF0837_10125		protein_coding	hypothetical protein
HMPREF0837_10126		protein_coding	hypothetical protein
HMPREF0837_10127		protein_coding	hypothetical protein
HMPREF0837_10128	ilvD	protein_coding	dihydroxy-acid dehydratase
HMPREF0837_10129		protein_coding	Transketolase%2C C-terminal domain protein
HMPREF0837_10130		protein_coding	Transketolase%2C thiamine diphosphate binding domain protein
HMPREF0837_10131		protein_coding	putative sugar-specific permease%2C SgaT/UlaA
HMPREF0837_10132		protein_coding	PTS system%2C Lactose/Cellobiose specific IIB subunit
HMPREF0837_10133		protein_coding	phosphoenolpyruvate-dependent sugar phosphotransferase system%2C EIIA 2
HMPREF0837_10134		protein_coding	SPFH/Band 7/PHB domain protein
HMPREF0837_10135		protein_coding	hypothetical protein
HMPREF0837_10136	rpmF	protein_coding	ribosomal protein L32
HMPREF0837_10137	rpmG	protein_coding	ribosomal protein L33
HMPREF0837_10138		protein_coding	cell wall-binding repeat protein
HMPREF0837_10139		protein_coding	hypothetical protein
HMPREF0837_10140		protein_coding	transposase%2C IS4 family
HMPREF0837_10141		protein_coding	hypothetical protein
HMPREF0837_10142		protein_coding	hypothetical protein
HMPREF0837_10143		protein_coding	putative viral phosphatase
HMPREF0837_10144		protein_coding	ROK family protein
HMPREF0837_10145		protein_coding	glycosyl hydrolase family 38 N-terminal domain protein
HMPREF0837_10146		protein_coding	hypothetical protein
HMPREF0837_10147		protein_coding	putative alpha-1%2C2-mannosidase
HMPREF0837_10148		protein_coding	F5/8 type C domain protein
HMPREF0837_10149		protein_coding	hypothetical protein
HMPREF0837_10150	arcA	protein_coding	arginine deiminase
HMPREF0837_10151	argF	protein_coding	ornithine carbamoyltransferase
HMPREF0837_10152	arcC	protein_coding	carbamate kinase
HMPREF0837_10153		protein_coding	C4-dicarboxylate anaerobic carrier
HMPREF0837_10154		protein_coding	putative dipeptidase
HMPREF0837_10155		protein_coding	hypothetical protein
HMPREF0837_10156		protein_coding	hypothetical protein
HMPREF0837_10157		protein_coding	Gram-positive signal peptide protein%2C YSIRK family
HMPREF0837_10158		protein_coding	chlorohydrolase
HMPREF0837_10159		protein_coding	SPFH/Band 7/PHB domain protein
HMPREF0837_10160		protein_coding	alcohol dehydrogenase%2C iron-dependent
HMPREF0837_10161	fucI	protein_coding	arabinose isomerase
HMPREF0837_10162		protein_coding	glycosyl hydrolase family 98 C-terminal domain protein
HMPREF0837_10163		protein_coding	hypothetical protein
HMPREF0837_10164		protein_coding	PTS system%2C mannose/fructose/sorbose family%2C IID component
HMPREF0837_10165		protein_coding	PTS system sorbose-specific iic component
HMPREF0837_10166		protein_coding	PTS system sorbose subfamily IIB component
HMPREF0837_10167		protein_coding	PTS system fructose IIA component
HMPREF0837_10168		protein_coding	RbsD/FucU transport family protein
HMPREF0837_10169		protein_coding	putative L-ribulose-5-phosphate 4-epimerase
HMPREF0837_10170		protein_coding	carbohydrate kinase%2C FGGY family protein
HMPREF0837_10171		protein_coding	transcriptional regulator%2C DeoR family
EBG00001196847	SpF66_sRNA	sRNA
EBG00001196889	SpF66_sRNA	sRNA
HMPREF0837_10172		protein_coding	hypothetical protein
HMPREF0837_10173		protein_coding	ABC transporter%2C substrate-binding protein
HMPREF0837_10174		protein_coding	ABC 3 transport family protein
HMPREF0837_10175		protein_coding	ABC transporter%2C ATP-binding protein
HMPREF0837_10176		protein_coding	transcriptional regulator%2C MarR family
HMPREF0837_10177		protein_coding	DltD central region
HMPREF0837_10178	dltC	protein_coding	D-alanine--poly(phosphoribitol) ligase%2C subunit 2
HMPREF0837_10179		protein_coding	MBOAT family protein
HMPREF0837_10180	dltA	protein_coding	D-alanine--poly(phosphoribitol) ligase%2C subunit 1
HMPREF0837_10181		protein_coding	hypothetical protein
HMPREF0837_10182		protein_coding	transporter%2C major facilitator family protein
HMPREF0837_10183		protein_coding	hypothetical protein
HMPREF0837_nc10002	HMPREF0837_nc10002	ncRNA
HMPREF0837_10184		protein_coding	group II intron%2C maturase-specific domain protein
HMPREF0837_10185		protein_coding	hypothetical protein
HMPREF0837_10186		protein_coding	hypothetical protein
HMPREF0837_10187		protein_coding	hypothetical protein
HMPREF0837_10188		protein_coding	hypothetical protein
HMPREF0837_10189		protein_coding	hypothetical protein
HMPREF0837_10190		protein_coding	MIP family channel protein
HMPREF0837_10191		protein_coding	FAD dependent oxidoreductase
HMPREF0837_10192	glpK	protein_coding	glycerol kinase
HMPREF0837_10193		protein_coding	M protein trans-acting positive regulator (MGA)
HMPREF0837_10194		protein_coding	hypothetical protein
HMPREF0837_10195	hslO	protein_coding	chaperonin HslO
HMPREF0837_10196		protein_coding	TIM-barrel protein%2C nifR3 family
HMPREF0837_10197		protein_coding	Gram-positive signal peptide protein%2C YSIRK family
HMPREF0837_10198		protein_coding	hypothetical protein
HMPREF0837_10199		protein_coding	transposase
HMPREF0837_10200		protein_coding	putative IS1167%2C transposase
HMPREF0837_10201		protein_coding	Gram-positive signal peptide protein%2C YSIRK family
HMPREF0837_10202		protein_coding	isoprenylcysteine carboxyl methyltransferase family protein
HMPREF0837_10203		protein_coding	HAMP domain protein
HMPREF0837_10204		protein_coding	response regulator receiver domain protein
HMPREF0837_10205		protein_coding	hypothetical protein
HMPREF0837_10206		protein_coding	hypothetical protein
HMPREF0837_10207		protein_coding	hypothetical protein
HMPREF0837_10208		protein_coding	ATPase family associated with various cellular activities (AAA)
HMPREF0837_10209		protein_coding	transcriptional repressor of CtsR
HMPREF0837_10210		protein_coding	ABC transporter%2C ATP-binding protein
HMPREF0837_10211		protein_coding	NMT1/THI5-like protein
HMPREF0837_10212		protein_coding	ABC transporter%2C permease protein
HMPREF0837_10213		protein_coding	hypothetical protein
HMPREF0837_10214		protein_coding	SH3 domain protein
HMPREF0837_10215		protein_coding	hypothetical protein
HMPREF0837_10216	dnaB	protein_coding	replicative DNA helicase
HMPREF0837_10217	rplI	protein_coding	ribosomal protein L9
HMPREF0837_10218		protein_coding	DHHA1 domain protein
HMPREF0837_10219	raiA	protein_coding	ribosomal subunit interface protein
HMPREF0837_10220		protein_coding	comF family protein
HMPREF0837_10221		protein_coding	hypothetical protein
HMPREF0837_10222		protein_coding	type III restriction enzyme%2C res subunit
HMPREF0837_10223		protein_coding	YigZ family protein
HMPREF0837_10224	cysK	protein_coding	cysteine synthase A
HMPREF0837_10225		protein_coding	IS66 family element%2C transposase
HMPREF0837_10226		protein_coding	transposase
HMPREF0837_10227		protein_coding	IS66 family element%2C Orf2 protein
EBG00001196850	SpF51_sRNA	sRNA
HMPREF0837_10228	tsf	protein_coding	translation elongation factor Ts
HMPREF0837_10229	rpsB	protein_coding	ribosomal protein S2
HMPREF0837_10230		protein_coding	CHAP domain protein
HMPREF0837_10231	mreD	protein_coding	rod shape-determining protein MreD
HMPREF0837_10232	mreC	protein_coding	rod shape-determining protein MreC
HMPREF0837_10233		protein_coding	cobalt transport protein
HMPREF0837_10234		protein_coding	ABC transporter%2C ATP-binding protein
HMPREF0837_10235		protein_coding	ABC transporter%2C ATP-binding protein
HMPREF0837_10236	pgsA	protein_coding	CDP-diacylglycerol--glycerol-3-phosphate 3-phosphatidyltransferase
HMPREF0837_10237		protein_coding	hypothetical protein
HMPREF0837_10238		protein_coding	peptidase M16 inactive domain protein
HMPREF0837_10239		protein_coding	peptidase M16 inactive domain protein
HMPREF0837_10240	yaaA	protein_coding	S4 domain protein YaaA
HMPREF0837_10241	recF	protein_coding	DNA replication and repair protein RecF
HMPREF0837_10242	guaB	protein_coding	inosine-5'-monophosphate dehydrogenase
HMPREF0837_10243	trpS	protein_coding	tryptophan--tRNA ligase
HMPREF0837_10244		protein_coding	ABC transporter%2C ATP-binding protein
HMPREF0837_10245		protein_coding	bacterial membrane protein YfhO
HMPREF0837_10246		protein_coding	YhgE/Pip domain protein
HMPREF0837_10247		protein_coding	YhgE/Pip domain protein
HMPREF0837_10248		protein_coding	transcriptional regulator%2C TetR family
HMPREF0837_t10015	HMPREF0837_t10015	tRNA
EBG00001196825	tRNA	tRNA
EBG00001196815	tRNA	tRNA
HMPREF0837_t10016	HMPREF0837_t10016	tRNA
HMPREF0837_10249		protein_coding	LytTr DNA-binding domain protein
HMPREF0837_10250		protein_coding	ATPase/histidine kinase/DNA gyrase B/HSP90 domain protein
HMPREF0837_10251	comC	protein_coding	competence-stimulating peptide type 1
HMPREF0837_t10017	HMPREF0837_t10017	tRNA
EBG00001196879	tRNA	tRNA
HMPREF0837_10252	rlmH	protein_coding	rRNA large subunit m3Psi methyltransferase RlmH
HMPREF0837_10253		protein_coding	trypsin
HMPREF0837_10254		protein_coding	ParB-like protein
HMPREF0837_10255	dnaA	protein_coding	chromosomal replication initiator protein DnaA
HMPREF0837_10256	dnaN	protein_coding	DNA polymerase III%2C beta subunit
HMPREF0837_10257		protein_coding	hypothetical protein
HMPREF0837_10258		protein_coding	hypothetical protein
HMPREF0837_10259		protein_coding	hypothetical protein
HMPREF0837_10260		protein_coding	hypothetical protein
HMPREF0837_10261		protein_coding	hypothetical protein
HMPREF0837_10262		protein_coding	hypothetical protein
HMPREF0837_10263		protein_coding	hypothetical protein
HMPREF0837_10264		protein_coding	hypothetical protein
HMPREF0837_10265		protein_coding	phage/plasmid primase%2C P4 family domain protein
HMPREF0837_10266		protein_coding	primase alpha helix C-terminal domain protein
HMPREF0837_10267		protein_coding	hypothetical protein
HMPREF0837_10268		protein_coding	hypothetical protein
HMPREF0837_10269		protein_coding	hypothetical protein
HMPREF0837_10270		protein_coding	hypothetical protein
HMPREF0837_10271		protein_coding	hypothetical protein
HMPREF0837_10272		protein_coding	hypothetical protein
HMPREF0837_10273		protein_coding	hypothetical protein
HMPREF0837_10274		protein_coding	hypothetical protein
HMPREF0837_10275		protein_coding	hypothetical protein
HMPREF0837_10276		protein_coding	hypothetical protein
HMPREF0837_10277		protein_coding	hypothetical protein
HMPREF0837_10278		protein_coding	hypothetical protein
HMPREF0837_10279		protein_coding	hypothetical protein
HMPREF0837_10280		protein_coding	hypothetical protein
HMPREF0837_10281		protein_coding	hypothetical protein
HMPREF0837_10282		protein_coding	hypothetical protein
HMPREF0837_10283		protein_coding	peptidase S24-like protein
HMPREF0837_10284		protein_coding	hypothetical protein
HMPREF0837_10285		protein_coding	Fic family protein
HMPREF0837_10286		protein_coding	hypothetical protein
HMPREF0837_10287		protein_coding	hypothetical protein
HMPREF0837_10288		protein_coding	hypothetical protein
HMPREF0837_10289		protein_coding	putative protein rep
HMPREF0837_10290	dinD	protein_coding	DNA-damage-inducible protein D
HMPREF0837_10291		protein_coding	site-specific recombinase%2C phage integrase family
HMPREF0837_10292	ychF	protein_coding	GTP-binding protein YchF
HMPREF0837_10293	pth	protein_coding	aminoacyl-tRNA hydrolase
HMPREF0837_10294	mfd	protein_coding	transcription-repair coupling factor
HMPREF0837_10295		protein_coding	S4 domain protein
HMPREF0837_10296		protein_coding	septum formation initiator
HMPREF0837_10297		protein_coding	hypothetical protein
HMPREF0837_10298		protein_coding	hypothetical protein
HMPREF0837_10299	tilS	protein_coding	tRNA(Ile)-lysidine synthetase
HMPREF0837_10300	hpt	protein_coding	hypoxanthine phosphoribosyltransferase
HMPREF0837_10301	hflB	protein_coding	ATP-dependent metallopeptidase HflB
HMPREF0837_10302	comX	protein_coding	transcriptional regulator ComX1
HMPREF0837_t10018	HMPREF0837_t10018	tRNA
EBG00001196842	tRNA	tRNA
HMPREF0837_10303		protein_coding	hypothetical protein
EBG00001196820	SSU_rRNA_archaea	rRNA
HMPREF0837_r10004	HMPREF0837_r10004	rRNA
EBG00001196857	tRNA	tRNA
HMPREF0837_t10019	HMPREF0837_t10019	tRNA
EBG00001196835	LSU_rRNA_bacteria	rRNA
HMPREF0837_r10005	HMPREF0837_r10005	rRNA
HMPREF0837_nc10004	HMPREF0837_nc10004	ncRNA
EBG00001196874	PK-G12rRNA	rRNA
EBG00001196854	5S_rRNA	rRNA
HMPREF0837_r10006	HMPREF0837_r10006	rRNA
HMPREF0837_t10020	HMPREF0837_t10020	tRNA
EBG00001196887	tRNA	tRNA
HMPREF0837_10304		protein_coding	hypothetical protein
HMPREF0837_10305		protein_coding	hypothetical protein
HMPREF0837_10306		protein_coding	hypothetical protein
HMPREF0837_10307		protein_coding	hypothetical protein
HMPREF0837_10308	purA	protein_coding	adenylosuccinate synthase
EBG00001196814	csRNA	sRNA
HMPREF0837_10309		protein_coding	cytidine and deoxycytidylate deaminase zinc-binding region
EBG00001196785	Bacteria_small_SRP	ncRNA
HMPREF0837_nc10005	HMPREF0837_nc10005	ncRNA
HMPREF0837_10310	dut	protein_coding	dUTP diphosphatase
HMPREF0837_10311		protein_coding	phosphoglycerate mutase family protein
HMPREF0837_10312	radA	protein_coding	DNA repair protein RadA
HMPREF0837_10313	cah	protein_coding	carbonate dehydratase
HMPREF0837_10314		protein_coding	hypothetical protein
HMPREF0837_10315	prs	protein_coding	ribose-phosphate diphosphokinase
HMPREF0837_10316		protein_coding	IS1167%2C transposase
HMPREF0837_10317		protein_coding	hypothetical protein
HMPREF0837_10318		protein_coding	hypothetical protein
HMPREF0837_10319	polA	protein_coding	DNA-directed DNA polymerase
HMPREF0837_10320		protein_coding	CoA binding domain protein
HMPREF0837_10321		protein_coding	hypothetical protein
HMPREF0837_10322		protein_coding	hypothetical protein
HMPREF0837_10323		protein_coding	aromatic-amino-acid transaminase
HMPREF0837_10324	recO	protein_coding	DNA repair protein RecO
HMPREF0837_10325	plsX	protein_coding	fatty acid/phospholipid synthesis protein PlsX
HMPREF0837_10326		protein_coding	putative acyl carrier protein
HMPREF0837_10327		protein_coding	hypothetical protein
HMPREF0837_10328		protein_coding	hypothetical protein
HMPREF0837_10329		protein_coding	class IIb bacteriocin%2C lactobin A/cerein 7B family
HMPREF0837_10330		protein_coding	hypothetical protein
HMPREF0837_10331		protein_coding	ABC-type bacteriocin transporter
HMPREF0837_10332	mesE	protein_coding	bacteriocin secretion accessory protein
HMPREF0837_10333	purC	protein_coding	phosphoribosylaminoimidazolesuccinocarboxamide synthase
HMPREF0837_10334		protein_coding	phosphoribosylformylglycinamidine synthase
HMPREF0837_10335	purF	protein_coding	amidophosphoribosyltransferase
HMPREF0837_10336	purM	protein_coding	phosphoribosylformylglycinamidine cyclo-ligase
HMPREF0837_10337	purN	protein_coding	phosphoribosylglycinamide formyltransferase
HMPREF0837_10338		protein_coding	VanZ-like protein
HMPREF0837_10339	purH	protein_coding	phosphoribosylaminoimidazolecarboxamide formyltransferase/IMP cyclohydrolase
HMPREF0837_10340	purD	protein_coding	phosphoribosylamine--glycine ligase
HMPREF0837_10341		protein_coding	hypothetical protein
HMPREF0837_10342	purE	protein_coding	phosphoribosylaminoimidazole carboxylase%2C catalytic subunit
HMPREF0837_10343	purK	protein_coding	phosphoribosylaminoimidazole carboxylase%2C ATPase subunit
HMPREF0837_10344		protein_coding	hypothetical protein
HMPREF0837_10345	purB	protein_coding	adenylosuccinate lyase
HMPREF0837_10346		protein_coding	Gram-positive signal peptide protein%2C YSIRK family
HMPREF0837_10347		protein_coding	transcriptional regulator%2C GntR family
HMPREF0837_10348		protein_coding	glycosyl hydrolase family 35
HMPREF0837_10349		protein_coding	PTS system sorbose subfamily IIB component
HMPREF0837_10350		protein_coding	PTS system sorbose-specific iic component
HMPREF0837_10351		protein_coding	PTS system mannose/fructose/sorbose family IID component
HMPREF0837_10352		protein_coding	PTS system fructose IIA component
HMPREF0837_10353		protein_coding	sugar isomerase%2C AgaS family
HMPREF0837_10354		protein_coding	aldose 1-epimerase
HMPREF0837_10355		protein_coding	glyoxalase family protein
HMPREF0837_10356		protein_coding	hypothetical protein
HMPREF0837_10357		protein_coding	hypothetical protein
HMPREF0837_10358		protein_coding	rhodanese-like protein
HMPREF0837_10359		protein_coding	hypothetical protein
HMPREF0837_10360		protein_coding	phosphorylase family
HMPREF0837_10361		protein_coding	hypothetical protein
HMPREF0837_10362		protein_coding	potassium uptake protein%2C TrkH family
HMPREF0837_10363		protein_coding	TrkA N-terminal domain protein
HMPREF0837_10364		protein_coding	hypothetical protein
HMPREF0837_10365		protein_coding	hypothetical protein
HMPREF0837_10366		protein_coding	glycosyltransferase%2C group 2 family protein
HMPREF0837_10367		protein_coding	hypothetical protein
HMPREF0837_10368		protein_coding	Gram-positive signal peptide protein%2C YSIRK family
HMPREF0837_10369	saeR	protein_coding	response regulator SaeR
HMPREF0837_10370		protein_coding	ATPase/histidine kinase/DNA gyrase B/HSP90 domain protein
HMPREF0837_10371	rpsD	protein_coding	ribosomal protein S4
EBG00001196878	SpF01_sRNA	sRNA
HMPREF0837_10372		protein_coding	hypothetical protein
HMPREF0837_10373		protein_coding	hypothetical protein
HMPREF0837_10374		protein_coding	ABC transporter%2C permease protein
HMPREF0837_10375		protein_coding	ABC transporter%2C permease protein
HMPREF0837_10376		protein_coding	hypothetical protein
HMPREF0837_10377		protein_coding	ABC transporter%2C solute-binding protein
HMPREF0837_10378		protein_coding	rhodanese-like protein
HMPREF0837_10379		protein_coding	hypothetical protein
HMPREF0837_10380		protein_coding	hypothetical protein
HMPREF0837_10381		protein_coding	hypothetical protein
HMPREF0837_10382		protein_coding	transposase%2C IS4 family
HMPREF0837_10383		protein_coding	hypothetical protein
HMPREF0837_10384		protein_coding	hypothetical protein
HMPREF0837_10385		protein_coding	hypothetical protein
HMPREF0837_10386		protein_coding	hypothetical protein
HMPREF0837_10387		protein_coding	hypothetical protein
HMPREF0837_10388		protein_coding	hypothetical protein
HMPREF0837_10389		protein_coding	transcriptional regulator%2C PadR family
HMPREF0837_10390		protein_coding	transporter%2C major facilitator family protein
HMPREF0837_10391		protein_coding	glycosyltransferase%2C group 2 family protein
HMPREF0837_10392		protein_coding	polysaccharide biosynthesis protein
HMPREF0837_10393		protein_coding	HAD hydrolase%2C family IA%2C variant 1
HMPREF0837_10394	sdaAA	protein_coding	L-serine dehydratase%2C iron-sulfur-dependent%2C alpha subunit
HMPREF0837_10395	sdaAB	protein_coding	L-serine dehydratase%2C iron-sulfur-dependent%2C beta subunit
HMPREF0837_10396		protein_coding	LysM domain protein
HMPREF0837_10397		protein_coding	hypothetical protein
HMPREF0837_10398		protein_coding	bacteriocin%2C lactococcin 972 family
HMPREF0837_10399		protein_coding	bacteriocin-associated integral membrane protein
HMPREF0837_10400		protein_coding	putative bacteriocin export ABC transporter%2C lactococcin 972 group
HMPREF0837_10401		protein_coding	ABC transporter%2C substrate-binding protein%2C family 3
HMPREF0837_10402		protein_coding	arginosuccinate synthase
HMPREF0837_10403		protein_coding	hypothetical protein
HMPREF0837_10404		protein_coding	hypothetical protein
HMPREF0837_10405		protein_coding	hypothetical protein
EBG00001196798	SpF03_sRNA	sRNA
HMPREF0837_10406		protein_coding	DNA-binding helix-turn-helix protein
HMPREF0837_10407		protein_coding	peptidase%2C C39 family
HMPREF0837_10408		protein_coding	hypothetical protein
HMPREF0837_10409		protein_coding	hypothetical protein
HMPREF0837_10410		protein_coding	hypothetical protein
HMPREF0837_10411		protein_coding	hypothetical protein
HMPREF0837_10412		protein_coding	hypothetical protein
HMPREF0837_10413		protein_coding	hypothetical protein
HMPREF0837_10414		protein_coding	hypothetical protein
HMPREF0837_10415		protein_coding	hypothetical protein
HMPREF0837_10416		protein_coding	hypothetical protein
HMPREF0837_10417		protein_coding	hypothetical protein
HMPREF0837_10418		protein_coding	hypothetical protein
HMPREF0837_10419		protein_coding	hypothetical protein
HMPREF0837_10420		protein_coding	hypothetical protein
EBG00001196863	SpF03_sRNA	sRNA
HMPREF0837_10421		protein_coding	hypothetical protein
HMPREF0837_10422		protein_coding	hypothetical protein
HMPREF0837_10423		protein_coding	cell wall-binding repeat protein
HMPREF0837_10424		protein_coding	hypothetical protein
HMPREF0837_10425		protein_coding	hypothetical protein
HMPREF0837_10426	trmU	protein_coding	tRNA (5-methylaminomethyl-2-thiouridylate)-methyltransferase
EBG00001196834	Spd-sr37	sRNA
HMPREF0837_10427		protein_coding	hydrolase%2C NUDIX family
HMPREF0837_10428	gidA	protein_coding	tRNA uridine 5-carboxymethylaminomethyl modification enzyme GidA
HMPREF0837_10429		protein_coding	hypothetical protein
HMPREF0837_10430		protein_coding	hypothetical protein
HMPREF0837_10431		protein_coding	hypothetical protein
HMPREF0837_10432		protein_coding	hypothetical protein
HMPREF0837_10433		protein_coding	class IIb bacteriocin%2C lactobin A/cerein 7B family
HMPREF0837_10434		protein_coding	class IIb bacteriocin%2C lactobin A/cerein 7B family
HMPREF0837_10435	yeaZ	protein_coding	universal bacterial protein YeaZ
HMPREF0837_10436	rimI	protein_coding	ribosomal-protein-alanine acetyltransferase
HMPREF0837_10437		protein_coding	putative glycoprotease GCP
HMPREF0837_10438		protein_coding	hypothetical protein
HMPREF0837_10439		protein_coding	transposase
HMPREF0837_10440		protein_coding	hypothetical protein
HMPREF0837_10441		protein_coding	hypothetical protein
HMPREF0837_10442		protein_coding	hypothetical protein
HMPREF0837_10443		protein_coding	glycosyltransferase%2C group 1 family protein
HMPREF0837_10444		protein_coding	glycosyltransferase%2C group 2 family protein
HMPREF0837_10445		protein_coding	ABC transporter%2C ATP-binding protein
HMPREF0837_10446		protein_coding	hypothetical protein
HMPREF0837_10447		protein_coding	hypothetical protein
HMPREF0837_10448		protein_coding	hypothetical protein
HMPREF0837_10449		protein_coding	hypothetical protein
HMPREF0837_10450		protein_coding	nucleotide sugar dehydrogenase
HMPREF0837_10451		protein_coding	UDP-glucose/GDP-mannose dehydrogenase family%2C UDP binding domain protein
HMPREF0837_10452		protein_coding	transcriptional activator%2C Rgg/GadR/MutR family domain protein
HMPREF0837_10453		protein_coding	hypothetical protein
HMPREF0837_10454		protein_coding	CAAX amino terminal protease family protein
HMPREF0837_10455		protein_coding	transporter%2C major facilitator family protein
HMPREF0837_10456		protein_coding	hypothetical protein
HMPREF0837_10457		protein_coding	AzlC protein
HMPREF0837_10458		protein_coding	Branched-chain amino acid transport protein (AzlD)
HMPREF0837_10459		protein_coding	ABC transporter%2C substrate-binding protein%2C family 3
HMPREF0837_10460		protein_coding	NLPA lipoprotein
HMPREF0837_10461		protein_coding	peptidase dimerization domain protein
HMPREF0837_10462		protein_coding	ABC transporter%2C ATP-binding protein
HMPREF0837_10463		protein_coding	ABC transporter%2C permease protein
HMPREF0837_10464		protein_coding	conserved hypothetical protein TIGR02185
HMPREF0837_10465		protein_coding	hypothetical protein
HMPREF0837_10466		protein_coding	ATPase/histidine kinase/DNA gyrase B/HSP90 domain protein
HMPREF0837_10467		protein_coding	response regulator receiver domain protein
HMPREF0837_10468		protein_coding	hypothetical protein
HMPREF0837_10469		protein_coding	putative nrdI protein
HMPREF0837_10470		protein_coding	hypothetical protein
HMPREF0837_10471		protein_coding	hypothetical protein
HMPREF0837_10472		protein_coding	LytTr DNA-binding domain protein
HMPREF0837_10473		protein_coding	hypothetical protein
HMPREF0837_10474	mutL	protein_coding	DNA mismatch repair domain protein
HMPREF0837_10475	ribH	protein_coding	6%2C7-dimethyl-8-ribityllumazine synthase
HMPREF0837_10476	ribB	protein_coding	3%2C4-dihydroxy-2-butanone-4-phosphate synthase
HMPREF0837_10477	ribE	protein_coding	riboflavin synthase%2C alpha subunit
HMPREF0837_10478	ribD	protein_coding	riboflavin biosynthesis protein RibD
HMPREF0837_10479	ruvA	protein_coding	Holliday junction DNA helicase RuvA
HMPREF0837_10480	tag	protein_coding	DNA-3-methyladenine glycosylase I
HMPREF0837_10481		protein_coding	CAAX amino terminal protease family protein
HMPREF0837_10482		protein_coding	LD-carboxypeptidase
HMPREF0837_10483		protein_coding	hypothetical protein
HMPREF0837_10484		protein_coding	CorA-like protein
HMPREF0837_10485		protein_coding	site-specific recombinase%2C phage integrase family
HMPREF0837_10486		protein_coding	prophage Sa05%2C site-specific recombinase%2C phage integrase family protein
HMPREF0837_10487		protein_coding	divergent AAA domain protein
HMPREF0837_10488		protein_coding	DNA-binding helix-turn-helix protein
HMPREF0837_10489		protein_coding	DNA-binding helix-turn-helix protein
HMPREF0837_10490		protein_coding	hypothetical protein
HMPREF0837_10491		protein_coding	hypothetical protein
HMPREF0837_10492		protein_coding	hypothetical protein
HMPREF0837_10493		protein_coding	hypothetical protein
HMPREF0837_10494		protein_coding	hypothetical protein
HMPREF0837_10495		protein_coding	hypothetical protein
HMPREF0837_10496		protein_coding	hypothetical protein
HMPREF0837_10497		protein_coding	primase alpha helix C-terminal domain protein
HMPREF0837_10498		protein_coding	phage/plasmid primase%2C P4 family domain protein
HMPREF0837_10499		protein_coding	hypothetical protein
HMPREF0837_10500		protein_coding	hypothetical protein
HMPREF0837_10501		protein_coding	hypothetical protein
HMPREF0837_10502		protein_coding	sigma-70%2C region 4
HMPREF0837_10503	uvrA	protein_coding	excinuclease ABC%2C A subunit
HMPREF0837_10504		protein_coding	Creatinase
HMPREF0837_10505	spxA	protein_coding	transcriptional regulator Spx
HMPREF0837_10506		protein_coding	hypothetical protein
HMPREF0837_10507		protein_coding	hypothetical protein
HMPREF0837_10508		protein_coding	RNAse H domain protein%2C YqgF family
HMPREF0837_10509		protein_coding	hypothetical protein
HMPREF0837_10510	folC	protein_coding	bifunctional protein FolC
HMPREF0837_10511		protein_coding	hypothetical protein
HMPREF0837_10512		protein_coding	phospholipase D domain protein
HMPREF0837_10513		protein_coding	hypothetical protein
HMPREF0837_10514	ccs	protein_coding	competence-induced protein Ccs4
HMPREF0837_10515	nrdD	protein_coding	anaerobic ribonucleoside-triphosphate reductase
HMPREF0837_10516		protein_coding	hypothetical protein
HMPREF0837_10517		protein_coding	acetyltransferase%2C GNAT family
HMPREF0837_10518	nrdG	protein_coding	anaerobic ribonucleoside-triphosphate reductase activating protein
HMPREF0837_10519		protein_coding	phosphoribulokinase/uridine kinase family protein
HMPREF0837_10520	rpsJ	protein_coding	ribosomal protein S10
HMPREF0837_10521	rplC	protein_coding	50S ribosomal protein L3
HMPREF0837_10522	rplD	protein_coding	50S ribosomal protein L4
HMPREF0837_10523	rplW	protein_coding	ribosomal protein L23
HMPREF0837_10524	rplB	protein_coding	ribosomal protein L2
HMPREF0837_10525	rpsS	protein_coding	ribosomal protein S19
HMPREF0837_10526	rplV	protein_coding	ribosomal protein L22
HMPREF0837_10527	rpsC	protein_coding	ribosomal protein S3
HMPREF0837_10528	rplP	protein_coding	ribosomal protein L16
HMPREF0837_10529	rpmC	protein_coding	ribosomal protein L29
HMPREF0837_10530	rpsQ	protein_coding	30S ribosomal protein S17
HMPREF0837_10531	rplN	protein_coding	ribosomal protein L14
HMPREF0837_10532	rplX	protein_coding	ribosomal protein L24
HMPREF0837_10533	rplE	protein_coding	ribosomal protein L5
HMPREF0837_10534	rpsN	protein_coding	ribosomal protein S14p/S29e
HMPREF0837_10535	rpsH	protein_coding	ribosomal protein S8
HMPREF0837_10536	rplF	protein_coding	ribosomal protein L6
HMPREF0837_10537	rplR	protein_coding	ribosomal protein L18
HMPREF0837_10538	rpsE	protein_coding	ribosomal protein S5
HMPREF0837_10539	rpmD	protein_coding	ribosomal protein L30
HMPREF0837_10540	rplO	protein_coding	ribosomal protein L15
HMPREF0837_10541	secY	protein_coding	preprotein translocase%2C SecY subunit
HMPREF0837_10542		protein_coding	adenylate kinase
HMPREF0837_10543	infA	protein_coding	translation initiation factor IF-1
HMPREF0837_10544	rpmJ	protein_coding	ribosomal protein L36
HMPREF0837_10545	rpsM	protein_coding	30S ribosomal protein S13
HMPREF0837_10546	rpsK	protein_coding	30S ribosomal protein S11
HMPREF0837_10547	rpoA	protein_coding	DNA-directed RNA polymerase%2C alpha subunit
HMPREF0837_10548	rplQ	protein_coding	ribosomal protein L17
HMPREF0837_10549		protein_coding	ACT domain protein
HMPREF0837_10550		protein_coding	hypothetical protein
EBG00001196885	csRNA	sRNA
HMPREF0837_10551		protein_coding	phosphoglycerate mutase family protein
HMPREF0837_10552		protein_coding	hypothetical protein
HMPREF0837_10553		protein_coding	hypothetical protein
HMPREF0837_10554		protein_coding	hypothetical protein
HMPREF0837_10555		protein_coding	TOBE domain protein
HMPREF0837_10556		protein_coding	Fe(3+) ions import ATP-binding protein FbpC family protein
HMPREF0837_10557		protein_coding	hypothetical protein
HMPREF0837_10558		protein_coding	hypothetical protein
HMPREF0837_10559		protein_coding	iron ABC transporter%2C iron-binding protein
HMPREF0837_10560		protein_coding	transcriptional regulator%2C AraC family
HMPREF0837_10561		protein_coding	glycyl-radical enzyme activating protein family protein
HMPREF0837_10562		protein_coding	transcriptional regulator%2C DeoR family
HMPREF0837_10563		protein_coding	putative sugar-binding domain protein
HMPREF0837_10564		protein_coding	PTS system%2C Lactose/Cellobiose specific IIA subunit
HMPREF0837_10565		protein_coding	PTS system%2C Lactose/Cellobiose specific IIB subunit
HMPREF0837_10566		protein_coding	putative PTS system%2C cellobiose-specific IIC component
HMPREF0837_10567		protein_coding	formate C-acetyltransferase
HMPREF0837_10568		protein_coding	fructose-6-phosphate aldolase
HMPREF0837_10569		protein_coding	alcohol dehydrogenase%2C iron-dependent
HMPREF0837_10570	leuS	protein_coding	leucine--tRNA ligase
HMPREF0837_10571		protein_coding	hypothetical protein
HMPREF0837_10572		protein_coding	acetyltransferase%2C GNAT family
HMPREF0837_10573		protein_coding	acetyltransferase%2C GNAT family
EBG00001196792	csRNA	sRNA
EBG00001196818	csRNA	sRNA
HMPREF0837_10574	ruvB	protein_coding	Holliday junction DNA helicase RuvB
HMPREF0837_10575		protein_coding	hypothetical protein
HMPREF0837_10576		protein_coding	hypothetical protein
EBG00001196831	csRNA	sRNA
HMPREF0837_10577	uppS	protein_coding	di-trans%2Cpoly-cis-decaprenylcistransferase
HMPREF0837_10578	cdsA	protein_coding	phosphatidate cytidylyltransferase
HMPREF0837_10579	rseP	protein_coding	RIP metalloprotease RseP
HMPREF0837_10580	proS	protein_coding	proline--tRNA ligase
HMPREF0837_10581		protein_coding	glycosyl hydrolase%2C family 1
HMPREF0837_10582	glmS	protein_coding	glutamine-fructose-6-phosphate transaminase (isomerizing)
HMPREF0837_10583		protein_coding	hypothetical protein
HMPREF0837_10584		protein_coding	oxidoreductase%2C LLM family
HMPREF0837_10585		protein_coding	pullulanase%2C extracellular
HMPREF0837_10586	rpsL	protein_coding	ribosomal protein S12
HMPREF0837_10587	rpsG	protein_coding	ribosomal protein S7
HMPREF0837_10588	fusA	protein_coding	translation elongation factor G
HMPREF0837_10589	polC	protein_coding	DNA polymerase III%2C alpha subunit%2C Gram-positive type
HMPREF0837_10590		protein_coding	addiction module antitoxin%2C RelB/DinJ family
HMPREF0837_10591		protein_coding	addiction module toxin%2C RelE/StbE family
HMPREF0837_10592		protein_coding	hypothetical protein
HMPREF0837_10593		protein_coding	thermophilic metalloprotease (M29)
HMPREF0837_10594		protein_coding	transglycosylase associated protein
HMPREF0837_10595		protein_coding	pseudouridylate synthase
HMPREF0837_10596		protein_coding	peptidase C1-like family
HMPREF0837_10597		protein_coding	PTS system%2C mannose/fructose/sorbose family%2C IID component
HMPREF0837_10598		protein_coding	PTS system sorbose-specific iic component
HMPREF0837_10599		protein_coding	PTS system%2C mannose/fructose/sorbose family%2C IIB component
HMPREF0837_10600		protein_coding	GroES-like protein
HMPREF0837_10601		protein_coding	hypothetical protein
HMPREF0837_10602		protein_coding	Cof-like hydrolase
HMPREF0837_10603		protein_coding	putative permease
HMPREF0837_10604		protein_coding	CAAX amino terminal protease family protein
HMPREF0837_10605	folP	protein_coding	dihydropteroate synthase
HMPREF0837_10606	folC	protein_coding	bifunctional protein FolC
HMPREF0837_10607	folE	protein_coding	GTP cyclohydrolase I
HMPREF0837_10608	folK	protein_coding	2-amino-4-hydroxy-6-hydroxymethyldihydropteridine diphosphokinase
HMPREF0837_10609		protein_coding	hypothetical protein
HMPREF0837_10610	rplM	protein_coding	ribosomal protein L13
HMPREF0837_10611	rpsI	protein_coding	ribosomal protein S9
HMPREF0837_10612		protein_coding	site-specific recombinase%2C phage integrase family
HMPREF0837_10613		protein_coding	hypothetical protein
EBG00001196808	SpF10_sRNA	sRNA
HMPREF0837_10614		protein_coding	glycosyl hydrolase%2C family 31
EBG00001196783	SpF11_sRNA	sRNA
HMPREF0837_10615		protein_coding	glutathione peroxidase
HMPREF0837_10616		protein_coding	hypothetical protein
HMPREF0837_10617		protein_coding	LPXTG-motif cell wall anchor domain protein
HMPREF0837_10618		protein_coding	transposase-like protein
HMPREF0837_10619		protein_coding	hypothetical protein
HMPREF0837_10620	eda	protein_coding	2-dehydro-3-deoxyphosphogluconate aldolase/4-hydroxy-2-oxoglutarate aldolase
HMPREF0837_10621		protein_coding	kinase%2C PfkB family
HMPREF0837_10622		protein_coding	Ribose/Galactose Isomerase
HMPREF0837_10623		protein_coding	oxidoreductase%2C short chain dehydrogenase/reductase family protein
HMPREF0837_10624		protein_coding	PTS system fructose IIA component
HMPREF0837_10625		protein_coding	glycosyl hydrolase%2C family 88
HMPREF0837_10626		protein_coding	PTS system%2C mannose/fructose/sorbose family%2C IIB component
HMPREF0837_10627		protein_coding	PTS system sorbose-specific iic component
HMPREF0837_10628		protein_coding	PTS system mannose/fructose/sorbose family IID component
HMPREF0837_10629	yajC	protein_coding	preprotein translocase%2C YajC subunit
HMPREF0837_10630		protein_coding	heparinase II/III-like protein
HMPREF0837_10631		protein_coding	transcriptional regulator%2C LacI family
HMPREF0837_10632		protein_coding	hypothetical protein
HMPREF0837_10633		protein_coding	hypothetical protein
HMPREF0837_10634		protein_coding	hypothetical protein
HMPREF0837_10635		protein_coding	DNA-binding helix-turn-helix protein
HMPREF0837_10636	mraW	protein_coding	S-adenosyl-methyltransferase MraW
HMPREF0837_10637	ftsL	protein_coding	cell division protein FtsL
HMPREF0837_10638		protein_coding	penicillin-binding protein%2C transpeptidase domain protein
HMPREF0837_10639	mraY	protein_coding	phospho-N-acetylmuramoyl-pentapeptide-transferase
HMPREF0837_10640		protein_coding	hypothetical protein
HMPREF0837_10641		protein_coding	ATPase family associated with various cellular activities (AAA)
HMPREF0837_10642	luxS	protein_coding	S-ribosylhomocysteinase LuxS
HMPREF0837_10643		protein_coding	hypothetical protein
HMPREF0837_10644		protein_coding	alpha amylase%2C catalytic domain protein
HMPREF0837_10645		protein_coding	hypothetical protein
HMPREF0837_10646		protein_coding	cell envelope-like function transcriptional attenuator common domain protein
HMPREF0837_10647		protein_coding	PHP domain protein
HMPREF0837_10648		protein_coding	polysaccharide export protein%2C MPA1 family
HMPREF0837_10649		protein_coding	capsular exopolysaccharide family
HMPREF0837_10650		protein_coding	exopolysaccharide biosynthesis polyprenyl glycosylphosphotransferase
HMPREF0837_10651		protein_coding	glycosyltransferase%2C WecB/TagA/CpsF family
HMPREF0837_10652		protein_coding	LICD family protein
HMPREF0837_10653		protein_coding	hypothetical protein
HMPREF0837_10654		protein_coding	hypothetical protein
HMPREF0837_10655		protein_coding	hypothetical protein
HMPREF0837_10656		protein_coding	UDP-N-acetylglucosamine 2-epimerase
HMPREF0837_10657	rfbA	protein_coding	glucose-1-phosphate thymidylyltransferase
HMPREF0837_10658		protein_coding	putative dTDP-4-dehydrorhamnose 3%2C5-epimerase
HMPREF0837_10659	rfbB	protein_coding	dTDP-glucose 4%2C6-dehydratase
HMPREF0837_10660	rfbD	protein_coding	dTDP-4-dehydrorhamnose reductase
HMPREF0837_10661		protein_coding	UDP-galactopyranose mutase
HMPREF0837_10662		protein_coding	UDP-galactopyranose mutase
HMPREF0837_10663		protein_coding	hypothetical protein
HMPREF0837_10664		protein_coding	ABC transporter%2C substrate-binding protein%2C family 5
HMPREF0837_10665		protein_coding	Gram-positive signal peptide protein%2C YSIRK family
HMPREF0837_10666		protein_coding	penicillin-binding protein%2C 1A family
HMPREF0837_10667	recU	protein_coding	recombination protein U
HMPREF0837_10668		protein_coding	hypothetical protein
HMPREF0837_10669		protein_coding	DivIVA domain protein
HMPREF0837_nc10008	HMPREF0837_nc10008	ncRNA
EBG00001196881	RNaseP_bact_b	ribozyme
HMPREF0837_10670		protein_coding	hypothetical protein
HMPREF0837_10671		protein_coding	hypothetical protein
HMPREF0837_10672	gnd	protein_coding	phosphogluconate dehydrogenase (decarboxylating)
HMPREF0837_10673		protein_coding	response regulator receiver domain protein
HMPREF0837_10674		protein_coding	cell wall-binding repeat protein
HMPREF0837_10675		protein_coding	cell wall-binding repeat protein
HMPREF0837_10676		protein_coding	hypothetical protein
HMPREF0837_10677		protein_coding	hypothetical protein
HMPREF0837_10678		protein_coding	cell wall-binding repeat protein
HMPREF0837_10679	mvk	protein_coding	mevalonate kinase
HMPREF0837_10680	mvaD	protein_coding	diphosphomevalonate decarboxylase
HMPREF0837_10681		protein_coding	phosphomevalonate kinase
HMPREF0837_10682	fni	protein_coding	isopentenyl-diphosphate delta-isomerase%2C type 2
HMPREF0837_10683		protein_coding	hypothetical protein
HMPREF0837_10684		protein_coding	histidine kinase
HMPREF0837_10685		protein_coding	response regulator receiver domain protein
HMPREF0837_10686		protein_coding	hypothetical protein
HMPREF0837_10687		protein_coding	hypothetical protein
HMPREF0837_10688		protein_coding	DNA alkylation repair enzyme
HMPREF0837_10689		protein_coding	hypothetical protein
HMPREF0837_10690		protein_coding	trypsin
HMPREF0837_10691		protein_coding	site-specific recombinase%2C phage integrase family
HMPREF0837_10692	tig	protein_coding	trigger factor
HMPREF0837_10693		protein_coding	helicase%2C RecD/TraA family
HMPREF0837_10694	lepB	protein_coding	signal peptidase I
HMPREF0837_10695	rnhC	protein_coding	ribonuclease HIII
HMPREF0837_10696		protein_coding	hypothetical protein
HMPREF0837_10697	cvpA	protein_coding	CvpA family protein
HMPREF0837_10698		protein_coding	MutS2 family protein
HMPREF0837_10699	agcS	protein_coding	amino acid carrier protein
HMPREF0837_10700		protein_coding	alkylhydroperoxidase AhpD family core domain protein
HMPREF0837_10701		protein_coding	C4-dicarboxylate transporter/malic acid transport protein
HMPREF0837_10702	serS	protein_coding	serine--tRNA ligase
HMPREF0837_10703		protein_coding	hypothetical protein
HMPREF0837_10704		protein_coding	aspartate kinase
HMPREF0837_10705		protein_coding	hypothetical protein
HMPREF0837_10706		protein_coding	enoyl-CoA hydratase/isomerase family protein
HMPREF0837_10707		protein_coding	transcriptional regulator%2C MarR family
HMPREF0837_10708		protein_coding	3-oxoacyl-(acyl carrier protein) synthase III
HMPREF0837_10709		protein_coding	putative acyl carrier protein
HMPREF0837_10710		protein_coding	putative enoyl-[acyl-carrier-protein] reductase II
HMPREF0837_10711	fabD	protein_coding	[acyl-carrier-protein] S-malonyltransferase
HMPREF0837_10712	fabG	protein_coding	3-oxoacyl-[acyl-carrier-protein] reductase
HMPREF0837_10713	fabF	protein_coding	beta-ketoacyl-acyl-carrier-protein synthase II
HMPREF0837_10714	accB	protein_coding	acetyl-CoA carboxylase%2C biotin carboxyl carrier protein
HMPREF0837_10715	fabZ	protein_coding	beta-hydroxyacyl-(acyl-carrier-protein) dehydratase FabZ
HMPREF0837_10716	accC	protein_coding	acetyl-CoA carboxylase%2C biotin carboxylase subunit
HMPREF0837_10717	accD	protein_coding	acetyl-CoA carboxylase%2C carboxyl transferase%2C beta subunit
HMPREF0837_10718	accA	protein_coding	acetyl-CoA carboxylase%2C carboxyl transferase%2C alpha subunit
HMPREF0837_10719		protein_coding	hypothetical protein
HMPREF0837_10720		protein_coding	hypothetical protein
HMPREF0837_10721		protein_coding	hypothetical protein
HMPREF0837_10722		protein_coding	hypothetical protein
HMPREF0837_10723		protein_coding	hypothetical protein
HMPREF0837_10724	nusB	protein_coding	transcription antitermination factor NusB
HMPREF0837_10725		protein_coding	hypothetical protein
HMPREF0837_10726	efp	protein_coding	translation elongation factor P
HMPREF0837_10727		protein_coding	hypothetical protein
HMPREF0837_10728		protein_coding	putative chlorophyll synthesis pathway protein BchC
HMPREF0837_10729	gatB	protein_coding	aspartyl/glutamyl-tRNA(Asn/Gln) amidotransferase%2C B subunit
HMPREF0837_10730	gatA	protein_coding	aspartyl/glutamyl-tRNA(Asn/Gln) amidotransferase%2C A subunit
HMPREF0837_10731	gatC	protein_coding	aspartyl/glutamyl-tRNA(Asn/Gln) amidotransferase%2C C subunit
HMPREF0837_10732	prfC	protein_coding	peptide chain release factor 3
HMPREF0837_10733		protein_coding	hypothetical protein
HMPREF0837_10734	rpmB	protein_coding	ribosomal protein L28
HMPREF0837_10735		protein_coding	hypothetical protein
HMPREF0837_10736		protein_coding	DAK2 domain fusion protein YloV
HMPREF0837_10737	ilvB	protein_coding	acetolactate synthase%2C large subunit%2C biosynthetic type
HMPREF0837_10738	ilvN	protein_coding	acetolactate synthase%2C small subunit
HMPREF0837_10739	ilvC	protein_coding	ketol-acid reductoisomerase
HMPREF0837_10740		protein_coding	hypothetical protein
HMPREF0837_10741		protein_coding	hypothetical protein
HMPREF0837_10742	ilvA	protein_coding	threonine ammonia-lyase
HMPREF0837_10743		protein_coding	hypothetical protein
HMPREF0837_10744		protein_coding	hypothetical protein
HMPREF0837_10745		protein_coding	ABC transporter%2C ATP-binding protein
HMPREF0837_10746		protein_coding	ABC transporter%2C permease protein
HMPREF0837_10747		protein_coding	hypothetical protein
HMPREF0837_10748		protein_coding	hypothetical protein
HMPREF0837_10749		protein_coding	transposase%2C IS116/IS110/IS902 family
HMPREF0837_10750		protein_coding	hypothetical protein
HMPREF0837_10751		protein_coding	undecaprenyl pyrophosphate phosphatase
HMPREF0837_10752		protein_coding	hypothetical protein
HMPREF0837_10753	dinB	protein_coding	DNA polymerase IV
HMPREF0837_10754	pflB	protein_coding	formate C-acetyltransferase
HMPREF0837_10755		protein_coding	transposase
HMPREF0837_10756		protein_coding	hypothetical protein
HMPREF0837_10757		protein_coding	M protein trans-acting positive regulator (MGA)
HMPREF0837_10758		protein_coding	hypothetical protein
HMPREF0837_10759		protein_coding	von Willebrand factor type A domain protein
HMPREF0837_10760		protein_coding	LPXTG-motif cell wall anchor domain protein
HMPREF0837_10761		protein_coding	LPXTG-motif cell wall anchor domain protein
HMPREF0837_10762		protein_coding	sortase family protein
HMPREF0837_10763		protein_coding	sortase family protein
HMPREF0837_10764		protein_coding	sortase family protein
HMPREF0837_10765		protein_coding	hypothetical protein
HMPREF0837_10766		protein_coding	transposase
HMPREF0837_10767		protein_coding	hypothetical protein
HMPREF0837_10768		protein_coding	hypothetical protein
HMPREF0837_10769		protein_coding	hypothetical protein
HMPREF0837_10770		protein_coding	hypothetical protein
HMPREF0837_10771		protein_coding	ROK family protein
HMPREF0837_10772		protein_coding	putative PTS system%2C cellobiose-specific IIC component
HMPREF0837_10773		protein_coding	KCNMB2%2C ball and chain domain protein
HMPREF0837_10774	lacF	protein_coding	PTS system%2C lactose-specific IIa component
HMPREF0837_10775	lacG	protein_coding	6-phospho-beta-galactosidase
HMPREF0837_10776		protein_coding	putative PTS system%2C lactose-specific IIC component
HMPREF0837_10777		protein_coding	cation transport protein
HMPREF0837_10778	trkA	protein_coding	potassium transporter peripheral membrane component
HMPREF0837_10779		protein_coding	hypothetical protein
HMPREF0837_10780		protein_coding	hypothetical protein
HMPREF0837_10781		protein_coding	hypothetical protein
HMPREF0837_10782		protein_coding	ABC transporter%2C ATP-binding protein
HMPREF0837_10783		protein_coding	cobalt transport protein
HMPREF0837_10784		protein_coding	putative RNA methyltransferase%2C TrmH family%2C group 2
HMPREF0837_10785		protein_coding	hypothetical protein
HMPREF0837_10786		protein_coding	PAP2 family protein
HMPREF0837_10787		protein_coding	hypothetical protein
HMPREF0837_10788		protein_coding	hypothetical protein
HMPREF0837_10789	rpoE	protein_coding	DNA-directed RNA polymerase%2C delta subunit
HMPREF0837_10790		protein_coding	chlorohydrolase
HMPREF0837_10791	pyrG	protein_coding	CTP synthase
HMPREF0837_10792		protein_coding	Na/Pi-cotransporter II-like protein
HMPREF0837_10793		protein_coding	LPXTG-motif cell wall anchor domain protein
HMPREF0837_10794	pgk	protein_coding	phosphoglycerate kinase
HMPREF0837_10795		protein_coding	hypothetical protein
HMPREF0837_10796		protein_coding	transcriptional regulator%2C MerR family
HMPREF0837_10797	glnA	protein_coding	glutamine synthetase%2C type I
HMPREF0837_10798		protein_coding	hypothetical protein
HMPREF0837_10799		protein_coding	hypothetical protein
HMPREF0837_10800		protein_coding	type I restriction modification DNA specificity domain protein
HMPREF0837_10801		protein_coding	site-specific recombinase%2C phage integrase family
HMPREF0837_10802		protein_coding	type I restriction modification DNA specificity domain protein
HMPREF0837_10803		protein_coding	type I restriction modification DNA specificity domain protein
HMPREF0837_10804		protein_coding	N-6 DNA Methylase
HMPREF0837_10805		protein_coding	putative type-I restriction enzyme
HMPREF0837_10806		protein_coding	hypothetical protein
HMPREF0837_10807		protein_coding	hypothetical protein
HMPREF0837_10808	hrcA	protein_coding	heat-inducible transcription repressor HrcA
HMPREF0837_10809	grpE	protein_coding	co-chaperone GrpE
HMPREF0837_10810	dnaK	protein_coding	chaperone protein DnaK
HMPREF0837_10811		protein_coding	hypothetical protein
HMPREF0837_10812	dnaJ	protein_coding	chaperone protein DnaJ
HMPREF0837_10813		protein_coding	hypothetical protein
HMPREF0837_10814		protein_coding	hypothetical protein
HMPREF0837_10815		protein_coding	histidine triad domain protein
HMPREF0837_10816		protein_coding	ABC transporter%2C ATP-binding protein
HMPREF0837_10817		protein_coding	bacterial ABC transporter protein EcsB
HMPREF0837_10818	blpT	protein_coding	BlpT protein%2C fusion
HMPREF0837_10819		protein_coding	LytTr DNA-binding domain protein
HMPREF0837_10820		protein_coding	LytTr DNA-binding domain protein
HMPREF0837_10821		protein_coding	hypothetical protein
HMPREF0837_10822		protein_coding	transposase%2C IS4 family
HMPREF0837_10823		protein_coding	bacteriocin-type signal sequence
HMPREF0837_10824	mesE	protein_coding	bacteriocin secretion accessory protein
HMPREF0837_10825		protein_coding	ABC transporter%2C ATP-binding protein
HMPREF0837_10826		protein_coding	peptidase%2C C39 family
HMPREF0837_10827		protein_coding	bacteriocin-type signal sequence
HMPREF0837_10828		protein_coding	class IIb bacteriocin%2C lactobin A/cerein 7B family
HMPREF0837_10829		protein_coding	hypothetical protein
HMPREF0837_10830		protein_coding	CAAX amino terminal protease family protein
HMPREF0837_10831		protein_coding	hypothetical protein
HMPREF0837_10832	blpL	protein_coding	immunity protein BlpL
HMPREF0837_10833		protein_coding	hypothetical protein
HMPREF0837_10834		protein_coding	IS1381%2C transposase OrfA family protein
HMPREF0837_10835		protein_coding	transposase%2C IS4 family
HMPREF0837_10836		protein_coding	bacteriocin-type signal sequence
HMPREF0837_10837		protein_coding	hypothetical protein
HMPREF0837_10838		protein_coding	bacteriocin-type signal sequence
HMPREF0837_10839		protein_coding	CAAX amino terminal protease family protein
HMPREF0837_10840	blpZ	protein_coding	BlpZ protein%2C fusion
HMPREF0837_10841		protein_coding	CAAX amino terminal protease family protein
HMPREF0837_10842		protein_coding	phosphotransferase enzyme family
HMPREF0837_10843	trmB	protein_coding	tRNA (guanine-N(7)-)-methyltransferase
HMPREF0837_10844		protein_coding	hypothetical protein
HMPREF0837_10845	nusA	protein_coding	transcription termination factor NusA
HMPREF0837_10846		protein_coding	hypothetical protein
HMPREF0837_10847		protein_coding	ribosomal protein L7Ae
HMPREF0837_10848	infB	protein_coding	translation initiation factor IF-2
HMPREF0837_10849	rbfA	protein_coding	ribosome-binding factor A
HMPREF0837_10850		protein_coding	hypothetical protein
HMPREF0837_10851		protein_coding	hypothetical protein
HMPREF0837_10852		protein_coding	hypothetical protein
HMPREF0837_10853		protein_coding	hypothetical protein
HMPREF0837_10854		protein_coding	hypothetical protein
HMPREF0837_10855		protein_coding	hemerythrin HHE cation binding domain protein
HMPREF0837_10856		protein_coding	hypothetical protein
HMPREF0837_10857		protein_coding	hypothetical protein
HMPREF0837_10858		protein_coding	hypothetical protein
HMPREF0837_10859		protein_coding	acetyltransferase%2C GNAT family
HMPREF0837_10860		protein_coding	hypothetical protein
HMPREF0837_10861	valS	protein_coding	valine--tRNA ligase
HMPREF0837_10862		protein_coding	hypothetical protein
HMPREF0837_10863		protein_coding	hypothetical protein
HMPREF0837_10864		protein_coding	Fic family protein
HMPREF0837_10865		protein_coding	integrase core domain protein
HMPREF0837_10866		protein_coding	hypothetical protein
HMPREF0837_10867		protein_coding	hypothetical protein
HMPREF0837_10868		protein_coding	hypothetical protein
EBG00001196843	SpF19_sRNA	sRNA
HMPREF0837_10869		protein_coding	PRD domain protein
HMPREF0837_10870		protein_coding	PTS system%2C beta-glucoside-specific%2C IIABC component
HMPREF0837_10871		protein_coding	glycosyl hydrolase%2C family 1
HMPREF0837_10872	pheS	protein_coding	phenylalanine--tRNA ligase%2C alpha subunit
HMPREF0837_10873		protein_coding	acetyltransferase%2C GNAT family
HMPREF0837_10874	pheT	protein_coding	phenylalanine--tRNA ligase%2C beta subunit
HMPREF0837_10875		protein_coding	endonuclease/exonuclease/phosphatase family protein
HMPREF0837_10876		protein_coding	hypothetical protein
HMPREF0837_10877		protein_coding	DNA-binding helix-turn-helix protein
HMPREF0837_10878	metE	protein_coding	5-methyltetrahydropteroyltriglutamate--homocysteine S-methyltransferase
HMPREF0837_10879	metF	protein_coding	methylenetetrahydrofolate reductase (NAD(P)H)
HMPREF0837_10880		protein_coding	hypothetical protein
HMPREF0837_10881	pnp	protein_coding	polyribonucleotide nucleotidyltransferase
HMPREF0837_10882	cysE	protein_coding	serine O-acetyltransferase
HMPREF0837_10883		protein_coding	acetyltransferase%2C GNAT family
HMPREF0837_10884	cysS	protein_coding	cysteine--tRNA ligase
HMPREF0837_10885		protein_coding	RNase3 domain protein
HMPREF0837_10886	lrp	protein_coding	leucine-rich protein
HMPREF0837_10887		protein_coding	hypothetical protein
HMPREF0837_10888		protein_coding	hypothetical protein
HMPREF0837_10889		protein_coding	efflux ABC transporter%2C permease protein
HMPREF0837_10890		protein_coding	ABC transporter%2C ATP-binding protein
HMPREF0837_10891		protein_coding	efflux ABC transporter%2C permease protein
HMPREF0837_10892		protein_coding	response regulator receiver domain protein
HMPREF0837_10893		protein_coding	HAMP domain protein
HMPREF0837_10894	fba	protein_coding	fructose-1%2C6-bisphosphate aldolase%2C class II
HMPREF0837_10895		protein_coding	oxidoreductase NAD-binding domain protein
HMPREF0837_10896		protein_coding	hypothetical protein
HMPREF0837_10897		protein_coding	ABC transporter%2C permease protein
HMPREF0837_10898		protein_coding	ABC transporter%2C permease protein
HMPREF0837_10899		protein_coding	ABC transporter%2C substrate-binding protein%2C family 3
HMPREF0837_10900		protein_coding	ABC transporter%2C ATP-binding protein
HMPREF0837_10901	recJ	protein_coding	single-stranded-DNA-specific exonuclease RecJ
HMPREF0837_10902		protein_coding	hypothetical protein
HMPREF0837_10903		protein_coding	putative esterase
HMPREF0837_10904		protein_coding	FemAB family protein
HMPREF0837_10905		protein_coding	FemAB family protein
HMPREF0837_10906		protein_coding	Matrixin
HMPREF0837_10907	uvrC	protein_coding	excinuclease ABC%2C C subunit
HMPREF0837_10908		protein_coding	hypothetical protein
HMPREF0837_10909		protein_coding	hypothetical protein
HMPREF0837_10910		protein_coding	ABC transporter%2C substrate-binding protein%2C family 3
HMPREF0837_10911		protein_coding	hypothetical protein
HMPREF0837_10912		protein_coding	nitroreductase family protein
HMPREF0837_10913	pepV	protein_coding	dipeptidase PepV
HMPREF0837_10914		protein_coding	uracil-DNA glycosylase family protein
HMPREF0837_10915		protein_coding	hypothetical protein
EBG00001196873	SpF22_sRNA	sRNA
HMPREF0837_10916	brnQ	protein_coding	branched-chain amino acid transport system II carrier protein
HMPREF0837_10917		protein_coding	M42 glutamyl aminopeptidase
HMPREF0837_10918		protein_coding	histidine triad domain protein
HMPREF0837_10919		protein_coding	serine-type D-Ala-D-Ala carboxypeptidase
HMPREF0837_10920	rplK	protein_coding	ribosomal protein L11
HMPREF0837_10921	rplA	protein_coding	ribosomal protein L1
HMPREF0837_nc10011	HMPREF0837_nc10011	ncRNA
HMPREF0837_10922		protein_coding	hypothetical protein
HMPREF0837_10923		protein_coding	hypothetical protein
HMPREF0837_10924		protein_coding	hypothetical protein
HMPREF0837_10925		protein_coding	hypothetical protein
HMPREF0837_10926		protein_coding	hypothetical protein
HMPREF0837_10927		protein_coding	ABC transporter%2C ATP-binding protein
HMPREF0837_10928		protein_coding	hypothetical protein
HMPREF0837_10929		protein_coding	hypothetical protein
HMPREF0837_10930		protein_coding	acetyltransferase%2C GNAT family
HMPREF0837_10931		protein_coding	acetyltransferase%2C GNAT family
HMPREF0837_10932		protein_coding	hypothetical protein
HMPREF0837_10933		protein_coding	LPXTG-motif cell wall anchor domain protein
HMPREF0837_10934		protein_coding	phosphoenolpyruvate-dependent sugar phosphotransferase system%2C EIIA 2
HMPREF0837_10935		protein_coding	hypothetical protein
HMPREF0837_10936		protein_coding	PTS system Galactitol-specific IIC component
HMPREF0837_10937		protein_coding	hypothetical protein
HMPREF0837_10938		protein_coding	LPXTG-motif cell wall anchor domain protein
HMPREF0837_10939		protein_coding	hypothetical protein
HMPREF0837_10940		protein_coding	hypothetical protein
HMPREF0837_10941		protein_coding	hypothetical protein
HMPREF0837_10942		protein_coding	hypothetical protein
EBG00001196829	SpF25_sRNA	sRNA
HMPREF0837_10943		protein_coding	hypothetical protein
HMPREF0837_10944		protein_coding	putative radical SAM protein%2C TIGR01212 family
HMPREF0837_10945		protein_coding	hypothetical protein
HMPREF0837_10946		protein_coding	putative rRNA methylase
HMPREF0837_10947		protein_coding	hypothetical protein
HMPREF0837_10948		protein_coding	transporter%2C CPA2 family
HMPREF0837_10949		protein_coding	YihY family protein
HMPREF0837_10950		protein_coding	cytochrome C biogenesis protein transmembrane region
HMPREF0837_10951		protein_coding	redoxin family protein
HMPREF0837_10952	msrB	protein_coding	methionine-R-sulfoxide reductase
HMPREF0837_10953		protein_coding	response regulator receiver domain protein
HMPREF0837_10954		protein_coding	cache domain protein
HMPREF0837_10955		protein_coding	TIGR01440 family protein
HMPREF0837_10956		protein_coding	LPXTG-motif cell wall anchor domain protein
HMPREF0837_10957	pabB	protein_coding	aminodeoxychorismate synthase%2C component I
HMPREF0837_10958		protein_coding	hypothetical protein
HMPREF0837_10959		protein_coding	excalibur domain protein
HMPREF0837_10960		protein_coding	ROK family protein
HMPREF0837_10961	thyA	protein_coding	thymidylate synthase
HMPREF0837_10962		protein_coding	hypothetical protein
HMPREF0837_10963	miaA	protein_coding	tRNA dimethylallyltransferase
HMPREF0837_10964	hflX	protein_coding	GTP-binding protein HflX
HMPREF0837_10965		protein_coding	hypothetical protein
HMPREF0837_10966	rnz	protein_coding	ribonuclease Z
HMPREF0837_10967		protein_coding	oxidoreductase%2C short chain dehydrogenase/reductase family protein
HMPREF0837_10968		protein_coding	transcriptional regulator%2C LysR family
HMPREF0837_10969		protein_coding	hypothetical protein
HMPREF0837_10970		protein_coding	rhodanese-like protein
HMPREF0837_10971		protein_coding	hypothetical protein
HMPREF0837_10972		protein_coding	pseudouridylate synthase
HMPREF0837_10973	typA	protein_coding	GTP-binding protein TypA
HMPREF0837_10974		protein_coding	hypothetical protein
HMPREF0837_10975		protein_coding	bacteriocin%2C lactococcin 972 family
HMPREF0837_10976		protein_coding	bacteriocin-associated integral membrane protein
HMPREF0837_10977		protein_coding	putative bacteriocin export ABC transporter%2C lactococcin 972 group
HMPREF0837_10978	murD	protein_coding	UDP-N-acetylmuramoyl-L-alanine--D-glutamate ligase
HMPREF0837_10979		protein_coding	glycosyltransferase family 28 C-terminal domain protein
HMPREF0837_10980		protein_coding	cell division protein FtsQ
HMPREF0837_10981	pyrF	protein_coding	orotidine 5'-phosphate decarboxylase
HMPREF0837_10982	pyrE	protein_coding	orotate phosphoribosyltransferase
HMPREF0837_10983		protein_coding	hypothetical protein
HMPREF0837_10984		protein_coding	hypothetical protein
HMPREF0837_10985		protein_coding	hypothetical protein
HMPREF0837_10986		protein_coding	hypothetical protein
HMPREF0837_10987		protein_coding	ABC transporter%2C ATP-binding protein
HMPREF0837_10988		protein_coding	hypothetical protein
HMPREF0837_10989		protein_coding	hypothetical protein
HMPREF0837_10990		protein_coding	ABC transporter%2C ATP-binding protein
HMPREF0837_10991		protein_coding	amino acid ABC transporter%2C ATP-binding protein
HMPREF0837_10992		protein_coding	hypothetical protein
HMPREF0837_10993		protein_coding	transposase%2C IS4 family
HMPREF0837_10994		protein_coding	amino acid ABC transporter%2C permease family protein
HMPREF0837_10995		protein_coding	ABC transporter%2C permease protein
HMPREF0837_10996	lctO	protein_coding	lactate 2-monooxygenase
HMPREF0837_10997	lysS	protein_coding	lysine--tRNA ligase
HMPREF0837_10998		protein_coding	transposase%2C IS4 family
HMPREF0837_10999	lctO	protein_coding	L-lactate oxidase
HMPREF0837_11000		protein_coding	TENA/THI-4 family protein
HMPREF0837_11001	thiM	protein_coding	hydroxyethylthiazole kinase
HMPREF0837_11002	thiE	protein_coding	thiamine-phosphate diphosphorylase
HMPREF0837_11003		protein_coding	hypothetical protein
HMPREF0837_11004		protein_coding	ABC transporter%2C ATP-binding protein
HMPREF0837_11005		protein_coding	hypothetical protein
HMPREF0837_11006		protein_coding	TENA/THI-4 family protein
HMPREF0837_11007	thiW	protein_coding	protein ThiW
HMPREF0837_11008		protein_coding	putative hydroxyethylthiazole kinase
HMPREF0837_11009	thiE	protein_coding	thiamine-phosphate diphosphorylase
HMPREF0837_11010	thiD	protein_coding	phosphomethylpyrimidine kinase
HMPREF0837_11011		protein_coding	copper transport repressor%2C CopY/TcrY family
HMPREF0837_11012		protein_coding	hypothetical protein
HMPREF0837_11013		protein_coding	copper-exporting ATPase
HMPREF0837_11014	spxB	protein_coding	pyruvate oxidase
HMPREF0837_11015		protein_coding	glyoxalase family protein
HMPREF0837_11016		protein_coding	transposase
HMPREF0837_11017		protein_coding	hypothetical protein
HMPREF0837_11018		protein_coding	hypothetical protein
HMPREF0837_11019		protein_coding	hypothetical protein
HMPREF0837_11020	manA	protein_coding	mannose-6-phosphate isomerase%2C class I
HMPREF0837_11021		protein_coding	Sodium:neurotransmitter symporter family protein
HMPREF0837_11022		protein_coding	TipAS antibiotic-recognition domain protein
HMPREF0837_11023		protein_coding	hypothetical protein
HMPREF0837_11024		protein_coding	hydrolase%2C NUDIX family
HMPREF0837_11025		protein_coding	flavoprotein family protein
HMPREF0837_11026		protein_coding	EDD domain protein%2C DegV family
HMPREF0837_11027		protein_coding	transcriptional regulator%2C TetR family
HMPREF0837_11028		protein_coding	putative ComE operon protein 2
HMPREF0837_11029	upp	protein_coding	uracil phosphoribosyltransferase
HMPREF0837_11030	clpP	protein_coding	endopeptidase Clp
HMPREF0837_11031		protein_coding	hypothetical protein
HMPREF0837_11032		protein_coding	receptor family ligand-binding protein
HMPREF0837_11033		protein_coding	branched-chain amino acid ABC transporter%2C permease protein
HMPREF0837_11034		protein_coding	branched-chain amino acid ABC transporter%2C permease protein
HMPREF0837_11035		protein_coding	ABC transporter%2C ATP-binding protein
HMPREF0837_11036		protein_coding	ABC transporter%2C ATP-binding protein
HMPREF0837_11037		protein_coding	CBS domain protein
HMPREF0837_11038	prfB	protein_coding	peptide chain release factor 2
HMPREF0837_11039	ftsE	protein_coding	cell division ATP-binding protein FtsE
HMPREF0837_11040		protein_coding	efflux ABC transporter%2C permease protein
HMPREF0837_11041		protein_coding	PTS system IIBC component
HMPREF0837_11042		protein_coding	endonuclease/exonuclease/phosphatase family protein
HMPREF0837_11043		protein_coding	DEAD/DEAH box helicase
HMPREF0837_11044	metK	protein_coding	methionine adenosyltransferase
HMPREF0837_11045		protein_coding	hypothetical protein
HMPREF0837_11046		protein_coding	dihydroorotate dehydrogenase 1A
HMPREF0837_11047	holA	protein_coding	DNA polymerase III%2C delta subunit
HMPREF0837_11048		protein_coding	superoxide dismutase%2C Mn/Fe family
HMPREF0837_11049		protein_coding	hypothetical protein
HMPREF0837_11050	rlmN	protein_coding	23S rRNA m2A2503 methyltransferase
HMPREF0837_11051		protein_coding	VanZ-like protein
HMPREF0837_11052		protein_coding	ABC transporter%2C ATP-binding protein
HMPREF0837_11053		protein_coding	peptidyl-prolyl cis-trans isomerase%2C cyclophilin-type
HMPREF0837_11054		protein_coding	hypothetical protein
HMPREF0837_11055		protein_coding	hypothetical protein
HMPREF0837_11056	rpsP	protein_coding	ribosomal protein S16
HMPREF0837_11057		protein_coding	KH domain protein
HMPREF0837_11058		protein_coding	hypothetical protein
HMPREF0837_11059		protein_coding	transposase%2C IS4 family
HMPREF0837_11060		protein_coding	hypothetical protein
HMPREF0837_11061		protein_coding	transposase
HMPREF0837_11062		protein_coding	DEAD/DEAH box helicase
HMPREF0837_11063		protein_coding	oxidoreductase%2C NAD-binding domain protein
HMPREF0837_11064		protein_coding	hypothetical protein
HMPREF0837_11065		protein_coding	polysaccharide deacetylase
HMPREF0837_11066		protein_coding	oxidoreductase%2C aldo/keto reductase family protein
EBG00001196824	SpR19_sRNA	sRNA
HMPREF0837_11067		protein_coding	hypothetical protein
HMPREF0837_11068	glyQ	protein_coding	glycine--tRNA ligase%2C alpha subunit
HMPREF0837_11069	glyS	protein_coding	glycine--tRNA ligase%2C beta subunit
HMPREF0837_11070		protein_coding	hypothetical protein
HMPREF0837_11071		protein_coding	putative phage head-tail adaptor
HMPREF0837_11072		protein_coding	flavin reductase
HMPREF0837_11073		protein_coding	ApbE family protein
HMPREF0837_11074		protein_coding	hypothetical protein
HMPREF0837_11075		protein_coding	pyridine nucleotide-disulfide oxidoreductase
HMPREF0837_11076		protein_coding	pyridoxal 5'-phosphate synthase%2C synthase subunit Pdx1
HMPREF0837_11077	pdxT	protein_coding	pyridoxal 5'-phosphate synthase%2C glutaminase subunit Pdx2
HMPREF0837_11078		protein_coding	channel protein%2C hemolysin III family
HMPREF0837_11079		protein_coding	hypothetical protein
HMPREF0837_11080		protein_coding	acetyltransferase%2C GNAT family
HMPREF0837_11081		protein_coding	6-O-methylguanine DNA methyltransferase%2C DNA binding domain protein
HMPREF0837_11082		protein_coding	transcriptional regulator%2C Spx/MgsR family
HMPREF0837_11083		protein_coding	ABC transporter%2C permease protein
HMPREF0837_11084		protein_coding	ABC transporter%2C ATP-binding protein
HMPREF0837_11085		protein_coding	hypothetical protein
HMPREF0837_11086	trxB	protein_coding	thioredoxin-disulfide reductase
HMPREF0837_11087		protein_coding	RNA methyltransferase%2C TrmH family%2C group 3
HMPREF0837_11088	def	protein_coding	peptide deformylase
HMPREF0837_11089		protein_coding	hypothetical protein
HMPREF0837_11090		protein_coding	bacterial capsule synthesis protein
HMPREF0837_11091		protein_coding	hypothetical protein
HMPREF0837_11092		protein_coding	Cof-like hydrolase
HMPREF0837_11093		protein_coding	GDSL-like protein
HMPREF0837_11094	cppA	protein_coding	CppA protein
HMPREF0837_11095		protein_coding	beta-lactamase
HMPREF0837_11096		protein_coding	putative membrane protein
HMPREF0837_11097		protein_coding	UbiC transcription regulator-associated domain protein
HMPREF0837_11098	guaA	protein_coding	GMP synthase (glutamine-hydrolyzing) domain protein
EBG00001196871	SpR18_sRNA	sRNA
HMPREF0837_11099		protein_coding	hypothetical protein
HMPREF0837_11100		protein_coding	transposase
HMPREF0837_11101		protein_coding	hypothetical protein
HMPREF0837_11102		protein_coding	hypothetical protein
HMPREF0837_11103		protein_coding	hypothetical protein
HMPREF0837_11104		protein_coding	transcriptional regulator%2C AraC family
HMPREF0837_11105		protein_coding	ABC transporter%2C ATP-binding protein
HMPREF0837_11106		protein_coding	ABC transporter%2C ATP-binding protein
HMPREF0837_11107		protein_coding	conserved hypothetical protein TIGR02185
HMPREF0837_11108		protein_coding	cobalt transport protein
HMPREF0837_11109		protein_coding	ABC transporter%2C ATP-binding protein
HMPREF0837_11110		protein_coding	hypothetical protein
HMPREF0837_11111		protein_coding	hypothetical protein
HMPREF0837_11112		protein_coding	hypothetical protein
HMPREF0837_11113		protein_coding	DNA (cytosine-5-)-methyltransferase
HMPREF0837_11114		protein_coding	hypothetical protein
HMPREF0837_11115		protein_coding	hypothetical protein
HMPREF0837_11116		protein_coding	hypothetical protein
HMPREF0837_11117		protein_coding	peptidase%2C U32 family
HMPREF0837_11118		protein_coding	hypothetical protein
HMPREF0837_11119		protein_coding	peptidase%2C U32 family
HMPREF0837_11120		protein_coding	ABC transporter%2C ATP-binding protein
HMPREF0837_11121		protein_coding	hypothetical protein
HMPREF0837_11122		protein_coding	DNA-binding helix-turn-helix protein
HMPREF0837_11123		protein_coding	hypothetical protein
HMPREF0837_11124	pncB	protein_coding	nicotinate phosphoribosyltransferase
HMPREF0837_11125	nadE	protein_coding	NAD+ synthase
HMPREF0837_11126		protein_coding	acetyltransferase%2C GNAT family
HMPREF0837_11127		protein_coding	Gram-positive signal peptide protein%2C YSIRK family
HMPREF0837_11128		protein_coding	hypothetical protein
HMPREF0837_11129		protein_coding	cell wall-binding repeat protein
HMPREF0837_11130		protein_coding	transposase%2C IS4 family
HMPREF0837_11131	queA	protein_coding	S-adenosylmethionine:tRNA ribosyltransferase-isomerase
HMPREF0837_11132		protein_coding	putative glucosamine-6-phosphate deaminase
HMPREF0837_11133	rpsU	protein_coding	ribosomal protein S21
HMPREF0837_11134	hprK	protein_coding	HPr(Ser) kinase/phosphatase
HMPREF0837_11135	lgt	protein_coding	prolipoprotein diacylglyceryl transferase
HMPREF0837_11136		protein_coding	hypothetical protein
HMPREF0837_11137		protein_coding	hypothetical protein
HMPREF0837_11138		protein_coding	putative oxygen-independent coproporphyrinogen III oxidase
HMPREF0837_11139		protein_coding	Acyl-ACP thioesterase
HMPREF0837_11140		protein_coding	HAD hydrolase%2C TIGR01457 family
HMPREF0837_11141		protein_coding	TIGR01906 family protein
HMPREF0837_11142	spxA	protein_coding	transcriptional regulator Spx
HMPREF0837_11143		protein_coding	hypothetical protein
HMPREF0837_11144		protein_coding	inositol monophosphatase family protein
HMPREF0837_11145		protein_coding	NOL1/NOP2/sun family protein
HMPREF0837_11146		protein_coding	hypothetical protein
HMPREF0837_11147	pstS	protein_coding	phosphate binding protein
HMPREF0837_11148	pstC	protein_coding	phosphate ABC transporter%2C permease protein PstC
HMPREF0837_11149	pstA	protein_coding	phosphate ABC transporter%2C permease protein PstA
HMPREF0837_11150	pstB	protein_coding	phosphate ABC transporter%2C ATP-binding protein
HMPREF0837_11151	pstB	protein_coding	phosphate ABC transporter%2C ATP-binding protein
HMPREF0837_11152	phoU	protein_coding	phosphate transport system regulatory protein PhoU
HMPREF0837_11153		protein_coding	ABC transporter%2C substrate-binding protein%2C family 3
HMPREF0837_11154		protein_coding	transcriptional regulator%2C GntR family
HMPREF0837_11155	budA	protein_coding	alpha-acetolactate decarboxylase
HMPREF0837_11156		protein_coding	hypothetical protein
HMPREF0837_11157	murB	protein_coding	UDP-N-acetylmuramate dehydrogenase
HMPREF0837_11158		protein_coding	polyamine ABC transporter%2C ATP-binding protein
HMPREF0837_11159		protein_coding	ABC transporter%2C permease protein
HMPREF0837_11160		protein_coding	ABC transporter%2C permease protein
HMPREF0837_11161		protein_coding	ABC transporter%2C solute-binding protein
HMPREF0837_11162		protein_coding	hypothetical protein
HMPREF0837_11163		protein_coding	hypothetical protein
HMPREF0837_11164	alaS	protein_coding	alanine--tRNA ligase
HMPREF0837_11165		protein_coding	cytoplasmic alpha-amylase
HMPREF0837_11166		protein_coding	ABC transporter%2C ATP-binding protein
HMPREF0837_11167		protein_coding	hypothetical protein
HMPREF0837_11168		protein_coding	hypothetical protein
HMPREF0837_11169		protein_coding	hypothetical protein
HMPREF0837_11170		protein_coding	hypothetical protein
HMPREF0837_11171	aroD	protein_coding	3-dehydroquinate dehydratase%2C type I
HMPREF0837_11172	aroE	protein_coding	shikimate dehydrogenase
HMPREF0837_11173	aroB	protein_coding	3-dehydroquinate synthase
HMPREF0837_11174	aroC	protein_coding	chorismate synthase
HMPREF0837_11175		protein_coding	prephenate dehydrogenase
HMPREF0837_11176		protein_coding	hypothetical protein
HMPREF0837_11177	aroA	protein_coding	3-phosphoshikimate 1-carboxyvinyltransferase
HMPREF0837_11178	aroK	protein_coding	shikimate kinase
HMPREF0837_11179		protein_coding	prephenate dehydratase
HMPREF0837_11180		protein_coding	cell envelope-like function transcriptional attenuator common domain protein
HMPREF0837_11181		protein_coding	hypothetical protein
HMPREF0837_11182		protein_coding	LICD family protein
HMPREF0837_11183		protein_coding	glycosyltransferase%2C group 1 family protein
HMPREF0837_11184		protein_coding	glycosyltransferase%2C group 2 family protein
HMPREF0837_11185		protein_coding	hypothetical protein
HMPREF0837_11186		protein_coding	hypothetical protein
HMPREF0837_11187		protein_coding	negative regulator of genetic competence (MecA)
HMPREF0837_11188		protein_coding	homoserine dehydrogenase
HMPREF0837_11189	thrB	protein_coding	homoserine kinase
HMPREF0837_11190		protein_coding	putative chlorohydrolase
HMPREF0837_11191	msrB	protein_coding	methionine-R-sulfoxide reductase
HMPREF0837_11192		protein_coding	ABC transporter%2C ATP-binding protein
HMPREF0837_11193		protein_coding	ABC transporter%2C ATP-binding protein
HMPREF0837_11194		protein_coding	chlorohydrolase
HMPREF0837_11195	rplJ	protein_coding	ribosomal protein L10
HMPREF0837_11196	rplL	protein_coding	ribosomal protein L7/L12
HMPREF0837_11197		protein_coding	hypothetical protein
HMPREF0837_11198		protein_coding	Glu/Leu/Phe/Val dehydrogenase%2C dimerization domain protein
HMPREF0837_11199		protein_coding	transposase
HMPREF0837_11200		protein_coding	hypothetical protein
HMPREF0837_11201	rpmE	protein_coding	ribosomal protein L31
HMPREF0837_11202		protein_coding	DHH family protein
HMPREF0837_11203		protein_coding	flavodoxin
HMPREF0837_11204		protein_coding	chorismate mutase
HMPREF0837_11205		protein_coding	putative protein CrcB
HMPREF0837_11206		protein_coding	putative protein CrcB
HMPREF0837_11207	rplS	protein_coding	ribosomal protein L19
HMPREF0837_t10021	HMPREF0837_t10021	tRNA
EBG00001196804	tRNA	tRNA
HMPREF0837_11208		protein_coding	SAP domain protein
HMPREF0837_11209		protein_coding	Cof-like hydrolase
HMPREF0837_11210		protein_coding	HD domain protein
HMPREF0837_11211		protein_coding	hypothetical protein
HMPREF0837_11212		protein_coding	helix-turn-helix protein%2C YlxM/p13 family
HMPREF0837_11213	ffh	protein_coding	signal recognition particle protein
HMPREF0837_11214		protein_coding	putative permease
EBG00001196892	SpF44_sRNA	sRNA
HMPREF0837_11215	gidB	protein_coding	16S rRNA methyltransferase GidB
HMPREF0837_11216		protein_coding	LemA family protein
HMPREF0837_11217		protein_coding	peptidase%2C M48 family
HMPREF0837_11218		protein_coding	ABC transporter%2C ATP-binding protein
EBG00001196859	SpF43_sRNA	sRNA
HMPREF0837_11219		protein_coding	hypothetical protein
HMPREF0837_11220		protein_coding	hypothetical protein
HMPREF0837_11221		protein_coding	putative ACR%2C COG1399
HMPREF0837_11222	nth	protein_coding	endonuclease III
HMPREF0837_11223		protein_coding	phosphoribosyl transferase domain protein
HMPREF0837_11224	pyrB	protein_coding	aspartate carbamoyltransferase
HMPREF0837_11225	carA	protein_coding	carbamoyl-phosphate synthase%2C small subunit
HMPREF0837_11226	carB	protein_coding	carbamoyl-phosphate synthase%2C large subunit
HMPREF0837_11227		protein_coding	LICD family protein
HMPREF0837_11228		protein_coding	LICD family protein
HMPREF0837_11229		protein_coding	polysaccharide biosynthesis protein
HMPREF0837_11230	ispD	protein_coding	2-C-methyl-D-erythritol 4-phosphate cytidylyltransferase
HMPREF0837_11231		protein_coding	GroES-like protein
HMPREF0837_11232		protein_coding	Choline/ethanolamine kinase
HMPREF0837_11233		protein_coding	putative membrane protein
HMPREF0837_11234	licC	protein_coding	LicC protein
HMPREF0837_11235	dprA	protein_coding	DNA protecting protein DprA
HMPREF0837_11236		protein_coding	hypothetical protein
HMPREF0837_11237		protein_coding	hydrophobic domain protein
HMPREF0837_11238	topA	protein_coding	DNA topoisomerase I
HMPREF0837_11239		protein_coding	hypothetical protein
HMPREF0837_11240		protein_coding	CutC family protein
HMPREF0837_11241		protein_coding	hypothetical protein
HMPREF0837_11242		protein_coding	HMGL-like protein
HMPREF0837_11243		protein_coding	LeuA allosteric (dimerization) domain protein
HMPREF0837_11244	leuB	protein_coding	3-isopropylmalate dehydrogenase
HMPREF0837_11245		protein_coding	hypothetical protein
HMPREF0837_11246		protein_coding	hypothetical protein
HMPREF0837_11247		protein_coding	hypothetical protein
HMPREF0837_11248		protein_coding	hypothetical protein
HMPREF0837_11249		protein_coding	hypothetical protein
HMPREF0837_11250		protein_coding	hypothetical protein
HMPREF0837_11251		protein_coding	hypothetical protein
HMPREF0837_11252	guaC	protein_coding	GMP reductase
EBG00001196846	tRNA	tRNA
HMPREF0837_t10022	HMPREF0837_t10022	tRNA
HMPREF0837_11253	rnc	protein_coding	ribonuclease III
HMPREF0837_11254	smc	protein_coding	chromosome segregation protein SMC
HMPREF0837_11255		protein_coding	Cof-like hydrolase
HMPREF0837_11256		protein_coding	Cof-like hydrolase
HMPREF0837_11257	ftsY	protein_coding	signal recognition particle-docking protein FtsY
HMPREF0837_11258	zwf	protein_coding	glucose-6-phosphate dehydrogenase
HMPREF0837_11259		protein_coding	ABC transporter%2C ATP-binding protein
HMPREF0837_11260		protein_coding	ABC transporter%2C permease protein
HMPREF0837_11261		protein_coding	CAAX amino terminal protease family protein
HMPREF0837_11262	uvrB	protein_coding	excinuclease ABC%2C B subunit
HMPREF0837_11263		protein_coding	acetyltransferase%2C GNAT family
HMPREF0837_11264		protein_coding	acetyltransferase%2C GNAT family
HMPREF0837_11265		protein_coding	hydrolase%2C NUDIX family
HMPREF0837_11266		protein_coding	HTH domain protein
HMPREF0837_11267		protein_coding	hypothetical protein
HMPREF0837_11268		protein_coding	hypothetical protein
HMPREF0837_11269	coaC	protein_coding	phosphopantothenoylcysteine decarboxylase
HMPREF0837_11270	coaB	protein_coding	phosphopantothenate--cysteine ligase
HMPREF0837_11271	fhs	protein_coding	formate--tetrahydrofolate ligase
HMPREF0837_11272		protein_coding	hypothetical protein
HMPREF0837_11273		protein_coding	hypothetical protein
HMPREF0837_11274	mutY	protein_coding	A/G-specific adenine glycosylase
HMPREF0837_11275		protein_coding	response regulator receiver domain protein
HMPREF0837_11276		protein_coding	PAS domain S-box protein
HMPREF0837_11277		protein_coding	metallo-beta-lactamase domain protein
HMPREF0837_11278		protein_coding	toxin-antitoxin system%2C antitoxin component%2C ribbon-helix-helix domain protein
HMPREF0837_11279		protein_coding	addiction module toxin%2C RelE/StbE family
HMPREF0837_11280		protein_coding	Ion channel
HMPREF0837_11281		protein_coding	transposase%2C IS4 family
HMPREF0837_11282		protein_coding	L-lactate dehydrogenase
HMPREF0837_11283	gyrA	protein_coding	DNA gyrase%2C A subunit
HMPREF0837_11284		protein_coding	sortase family protein
HMPREF0837_11285		protein_coding	Formate/nitrite transporter
HMPREF0837_11286		protein_coding	hypothetical protein
HMPREF0837_11287		protein_coding	O-acetylhomoserine aminocarboxypropyltransferase/cysteine synthase
HMPREF0837_11288		protein_coding	hypothetical protein
HMPREF0837_11289	truB	protein_coding	tRNA pseudouridine synthase B
HMPREF0837_11290		protein_coding	hypothetical protein
HMPREF0837_11291	udk	protein_coding	uridine kinase
HMPREF0837_11292	xseA	protein_coding	exodeoxyribonuclease VII%2C large subunit
HMPREF0837_11293	xseB	protein_coding	exodeoxyribonuclease VII%2C small subunit
HMPREF0837_11294		protein_coding	polyprenyl synthetase
HMPREF0837_11295	rrmJ	protein_coding	ribosomal RNA large subunit methyltransferase J
HMPREF0837_11296		protein_coding	arginine repressor%2C C-terminal domain protein
HMPREF0837_11297	recN	protein_coding	DNA repair protein RecN
HMPREF0837_11298		protein_coding	Ser/Thr phosphatase family protein
HMPREF0837_11299	lepA	protein_coding	GTP-binding protein LepA
HMPREF0837_11300		protein_coding	hypothetical protein
HMPREF0837_11301		protein_coding	phosphoenolpyruvate-dependent sugar phosphotransferase system%2C EIIA 2
HMPREF0837_11302		protein_coding	hypothetical protein
HMPREF0837_11303		protein_coding	hypothetical protein
HMPREF0837_11304		protein_coding	hypothetical protein
HMPREF0837_11305		protein_coding	transposase%2C IS4 family
HMPREF0837_11306		protein_coding	LacX%2C plasmid family protein
HMPREF0837_11307	lacA	protein_coding	galactose-6-phosphate isomerase%2C LacA subunit
HMPREF0837_11308	lacB	protein_coding	galactose-6-phosphate isomerase%2C LacB subunit
HMPREF0837_11309	lacC	protein_coding	tagatose-6-phosphate kinase
HMPREF0837_11310	lacD	protein_coding	tagatose-bisphosphate aldolase
HMPREF0837_11311		protein_coding	PRD domain protein
HMPREF0837_11312	lacF	protein_coding	lactose-specific phosphotransferase enzyme IIA component
HMPREF0837_11313		protein_coding	PTS system%2C lactose-specific IIC component
HMPREF0837_11314	lacG	protein_coding	6-phospho-beta-galactosidase
HMPREF0837_11315		protein_coding	hypothetical protein
HMPREF0837_11316		protein_coding	transcriptional regulator%2C DeoR family
HMPREF0837_11317		protein_coding	ribonucleoside-diphosphate reductase%2C beta subunit
HMPREF0837_11318		protein_coding	ribonucleoside-diphosphate reductase%2C alpha subunit
HMPREF0837_11319		protein_coding	glutaredoxin
HMPREF0837_11320	ptsH	protein_coding	phosphocarrier protein HPr
HMPREF0837_11321	ptsP	protein_coding	phosphoenolpyruvate-protein phosphotransferase
HMPREF0837_11322		protein_coding	histidine triad protein
HMPREF0837_11323		protein_coding	dihydroxyacetone kinase%2C phosphotransfer subunit
HMPREF0837_11324		protein_coding	HAD hydrolase%2C TIGR02254 family
HMPREF0837_11325		protein_coding	hypothetical protein
HMPREF0837_11326	ung	protein_coding	uracil-DNA glycosylase
HMPREF0837_11327	mutX	protein_coding	mutator MutT protein
HMPREF0837_11328	pyrC	protein_coding	dihydroorotase
HMPREF0837_11329		protein_coding	hypothetical protein
HMPREF0837_11330		protein_coding	MATE efflux family protein
HMPREF0837_11331		protein_coding	dehydrogenase E1 component
HMPREF0837_11332		protein_coding	Transketolase%2C pyridine binding domain protein
HMPREF0837_11333		protein_coding	2-oxo acid dehydrogenase acyltransferase (catalytic domain)
HMPREF0837_11334	lpdA	protein_coding	dihydrolipoyl dehydrogenase
HMPREF0837_11335		protein_coding	lipoyltransferase and lipoate-protein ligase
HMPREF0837_11336	xerS	protein_coding	site-specific tyrosine recombinase XerS
HMPREF0837_11337		protein_coding	hypothetical protein
HMPREF0837_11338		protein_coding	chloride transporter%2C ClC family
HMPREF0837_11339	rnhB	protein_coding	ribonuclease HII
HMPREF0837_11340	ylqF	protein_coding	ribosome biogenesis GTP-binding protein YlqF
HMPREF0837_11341		protein_coding	hypothetical protein
HMPREF0837_11342		protein_coding	Gram-positive signal peptide protein%2C YSIRK family
HMPREF0837_11343		protein_coding	hypothetical protein
HMPREF0837_11344		protein_coding	hypothetical protein
HMPREF0837_11345	addA	protein_coding	ATP-dependent nuclease subunit A
HMPREF0837_11346	rexB	protein_coding	ATP-dependent nuclease subunit B
HMPREF0837_11347		protein_coding	transposase
HMPREF0837_11348		protein_coding	hypothetical protein
HMPREF0837_11349		protein_coding	transposase
HMPREF0837_11350		protein_coding	hypothetical protein
HMPREF0837_11351	eno	protein_coding	phosphopyruvate hydratase
HMPREF0837_11352		protein_coding	hypothetical protein
HMPREF0837_11353		protein_coding	glycerate kinase
HMPREF0837_11354		protein_coding	hypothetical protein
HMPREF0837_11355		protein_coding	hypothetical protein
HMPREF0837_11356	glgA	protein_coding	glycogen/starch synthase%2C ADP-glucose type
HMPREF0837_11357	glgD	protein_coding	glucose-1-phosphate adenylyltransferase%2C GlgD subunit
HMPREF0837_11358	glgC	protein_coding	glucose-1-phosphate adenylyltransferase
HMPREF0837_11359	glgB	protein_coding	1%2C4-alpha-glucan branching enzyme
HMPREF0837_11360		protein_coding	aldehyde dehydrogenase (NAD) family protein
HMPREF0837_11361		protein_coding	hypothetical protein
HMPREF0837_11362		protein_coding	hypothetical protein
HMPREF0837_11363	pulA	protein_coding	pullulanase%2C type I
HMPREF0837_11364	ligA	protein_coding	DNA ligase (NAD+)
HMPREF0837_11365		protein_coding	transporter%2C major facilitator family protein
HMPREF0837_11366		protein_coding	transcriptional activator%2C Rgg/GadR/MutR family domain protein
HMPREF0837_11367		protein_coding	ABC transporter%2C ATP-binding protein
HMPREF0837_11368	hup	protein_coding	DNA-binding protein HU
EBG00001196788	sau-50	sRNA
HMPREF0837_11369		protein_coding	EDD domain protein%2C DegV family
HMPREF0837_11370		protein_coding	hypothetical protein
HMPREF0837_11371	ribF	protein_coding	riboflavin biosynthesis protein RibF
HMPREF0837_11372		protein_coding	hypothetical protein
HMPREF0837_11373		protein_coding	hypothetical protein
HMPREF0837_11374		protein_coding	hypothetical protein
HMPREF0837_11375	rpmA	protein_coding	ribosomal protein L27
HMPREF0837_11376		protein_coding	hypothetical protein
HMPREF0837_11377	rplU	protein_coding	ribosomal protein L21
HMPREF0837_11378		protein_coding	hypothetical protein
HMPREF0837_11379		protein_coding	DNA-binding protein%2C YbaB/EbfC family
HMPREF0837_11380		protein_coding	hypothetical protein
HMPREF0837_11381		protein_coding	transposase
HMPREF0837_11382		protein_coding	hypothetical protein
EBG00001196806	SpR14_sRNA	sRNA
HMPREF0837_11383	pta	protein_coding	phosphate acetyltransferase
HMPREF0837_11384		protein_coding	pseudouridine synthase%2C RluA family
HMPREF0837_11385		protein_coding	NAD(+)/NADH kinase
HMPREF0837_11386		protein_coding	RelA/SpoT domain protein
HMPREF0837_11387		protein_coding	adenylate cyclase
HMPREF0837_11388	prs	protein_coding	ribose-phosphate diphosphokinase
HMPREF0837_11389		protein_coding	aminotransferase%2C class V
HMPREF0837_11390		protein_coding	hypothetical protein
HMPREF0837_11391		protein_coding	hypothetical protein
HMPREF0837_11392		protein_coding	CoA binding domain protein
HMPREF0837_11393		protein_coding	peptidase C26
HMPREF0837_11394	radC	protein_coding	DNA repair protein RadC
HMPREF0837_11395	pcrA	protein_coding	ATP-dependent DNA helicase PcrA
HMPREF0837_11396		protein_coding	transposase%2C IS4 family
HMPREF0837_11397		protein_coding	hypothetical protein
HMPREF0837_11398	map	protein_coding	methionine aminopeptidase%2C type I
HMPREF0837_11399		protein_coding	DRTGG domain protein
HMPREF0837_11400		protein_coding	acetyltransferase%2C GNAT family
HMPREF0837_11401	murA	protein_coding	UDP-N-acetylglucosamine 1-carboxyvinyltransferase
HMPREF0837_11402		protein_coding	hypothetical protein
HMPREF0837_11403		protein_coding	hypothetical protein
HMPREF0837_11404		protein_coding	transposase
HMPREF0837_11405		protein_coding	hypothetical protein
HMPREF0837_11406		protein_coding	hypothetical protein
HMPREF0837_11407	cgtA	protein_coding	Obg family GTPase CgtA
HMPREF0837_11408		protein_coding	hypothetical protein
HMPREF0837_11409		protein_coding	PspC domain protein
HMPREF0837_11410		protein_coding	glycosyltransferase%2C group 1 family protein
HMPREF0837_11411		protein_coding	glycosyltransferase%2C group 1 family protein
HMPREF0837_11412		protein_coding	hypothetical protein
HMPREF0837_11413	rpoD	protein_coding	RNA polymerase sigma factor RpoD
HMPREF0837_11414	dnaG	protein_coding	DNA primase
HMPREF0837_11415		protein_coding	ABC transporter%2C ATP-binding protein
HMPREF0837_11416		protein_coding	branched-chain amino acid ABC transporter%2C permease protein
HMPREF0837_11417		protein_coding	ABC transporter substrate binding protein
HMPREF0837_11418	ppc	protein_coding	phosphoenolpyruvate carboxykinase (GTP)
HMPREF0837_11419		protein_coding	cell cycle protein%2C FtsW/RodA/SpoVE family
HMPREF0837_11420		protein_coding	hypothetical protein
HMPREF0837_11421		protein_coding	hypothetical protein
HMPREF0837_11422		protein_coding	hypothetical protein
HMPREF0837_11423		protein_coding	hypothetical protein
HMPREF0837_11424		protein_coding	acetyltransferase%2C GNAT family
HMPREF0837_11425		protein_coding	hypothetical protein
HMPREF0837_11426		protein_coding	hypothetical protein
HMPREF0837_11427		protein_coding	hypothetical protein
HMPREF0837_11428		protein_coding	alpha amylase%2C catalytic domain protein
HMPREF0837_11429		protein_coding	lipid kinase%2C YegS/Rv2252/BmrU family
HMPREF0837_11430		protein_coding	ADP-ribosylglycohydrolase
HMPREF0837_11431		protein_coding	hypothetical protein
HMPREF0837_11432		protein_coding	hypothetical protein
HMPREF0837_11433		protein_coding	hypothetical protein
HMPREF0837_11434		protein_coding	recombinase
HMPREF0837_11435		protein_coding	resolvase%2C N-terminal domain protein
HMPREF0837_11436		protein_coding	hypothetical protein
HMPREF0837_11437		protein_coding	phage replisome organizer N-terminal domain protein
HMPREF0837_11438		protein_coding	hypothetical protein
HMPREF0837_11439		protein_coding	hypothetical protein
HMPREF0837_11440		protein_coding	transposase%2C IS4 family
HMPREF0837_11441		protein_coding	hypothetical protein
HMPREF0837_11442		protein_coding	MobA/MobL family protein
HMPREF0837_11443		protein_coding	hypothetical protein
HMPREF0837_11444		protein_coding	ABC transporter%2C ATP-binding protein
HMPREF0837_11445		protein_coding	iron chelate uptake ABC transporter%2C FeCT family%2C permease protein
HMPREF0837_11446		protein_coding	iron chelate uptake ABC transporter%2C FeCT family%2C permease protein
HMPREF0837_11447		protein_coding	periplasmic binding protein
HMPREF0837_11448		protein_coding	hypothetical protein
EBG00001196884	SpF39_sRNA	sRNA
HMPREF0837_11449		protein_coding	hypothetical protein
EBG00001196870	SpF61_sRNA	sRNA
HMPREF0837_11450	rumA	protein_coding	23S rRNA (uracil-5-)-methyltransferase RumA
HMPREF0837_11451		protein_coding	hypothetical protein
HMPREF0837_11452		protein_coding	putative pneumococcal vaccine antigen A
HMPREF0837_11453		protein_coding	hypothetical protein
HMPREF0837_11454	glyA	protein_coding	glycine hydroxymethyltransferase
HMPREF0837_11455		protein_coding	acetyltransferase%2C GNAT family
HMPREF0837_11456		protein_coding	Sua5/YciO/YrdC/YwlC family protein
HMPREF0837_11457	prmC	protein_coding	protein-(glutamine-N5) methyltransferase%2C release factor-specific
HMPREF0837_11458	prfA	protein_coding	peptide chain release factor 1
HMPREF0837_11459	tdk	protein_coding	thymidine kinase
HMPREF0837_11460	dmpI	protein_coding	4-oxalocrotonate tautomerase family enzyme
HMPREF0837_11461	trmE	protein_coding	tRNA modification GTPase TrmE
HMPREF0837_11462	dapA	protein_coding	dihydrodipicolinate synthase
HMPREF0837_11463	asd	protein_coding	aspartate-semialdehyde dehydrogenase
EBG00001196822	asd	sRNA
HMPREF0837_t10023	HMPREF0837_t10023	tRNA
EBG00001196793	tRNA	tRNA
HMPREF0837_11464		protein_coding	hypothetical protein
HMPREF0837_11465		protein_coding	GtrA-like protein
HMPREF0837_11466	mscL	protein_coding	large conductance mechanosensitive channel protein
HMPREF0837_11467	hemH	protein_coding	ferrochelatase
HMPREF0837_11468		protein_coding	putative sortase%2C SrtB family
HMPREF0837_11469	srtB	protein_coding	sortase%2C SrtB family
HMPREF0837_11470		protein_coding	pilin domain protein
HMPREF0837_11471	lepB	protein_coding	signal peptidase I
HMPREF0837_11472		protein_coding	hypothetical protein
HMPREF0837_11473		protein_coding	hypothetical protein
HMPREF0837_11474		protein_coding	hypothetical protein
HMPREF0837_11475	pepT	protein_coding	peptidase T
HMPREF0837_11476		protein_coding	hypothetical protein
HMPREF0837_11477		protein_coding	hypothetical protein
HMPREF0837_11478		protein_coding	histidine triad protein
HMPREF0837_11479		protein_coding	hypothetical protein
HMPREF0837_11480		protein_coding	histidine triad protein
HMPREF0837_11481		protein_coding	histidine triad protein
HMPREF0837_11482		protein_coding	ABC transporter%2C substrate-binding protein
HMPREF0837_11483		protein_coding	amino acid permease
EBG00001196875	SpF36_sRNA	sRNA
HMPREF0837_11484		protein_coding	redoxin family protein
HMPREF0837_11485		protein_coding	cytochrome C biogenesis protein transmembrane region
HMPREF0837_11486		protein_coding	PEP-CTERM putative exosortase interaction domain protein
HMPREF0837_11487		protein_coding	hypothetical protein
HMPREF0837_11488		protein_coding	hypothetical protein
HMPREF0837_11489		protein_coding	hypothetical protein
HMPREF0837_11490		protein_coding	transposase
HMPREF0837_11491		protein_coding	IS1167%2C transposase
HMPREF0837_11492		protein_coding	transposase
HMPREF0837_11493		protein_coding	hypothetical protein
HMPREF0837_11494		protein_coding	glycerophosphodiester phosphodiesterase family protein
HMPREF0837_11495		protein_coding	DNA polymerase III%2C epsilon subunit
HMPREF0837_11496		protein_coding	hypothetical protein
HMPREF0837_11497	mtnN	protein_coding	MTA/SAH nucleosidase
HMPREF0837_11498		protein_coding	hypothetical protein
HMPREF0837_11499		protein_coding	hydrolase%2C NUDIX family
HMPREF0837_11500	glmU	protein_coding	UDP-N-acetylglucosamine diphosphorylase/glucosamine-1-phosphate N-acetyltransferase
HMPREF0837_11501		protein_coding	glycosyl hydrolase family 25
HMPREF0837_11502		protein_coding	hypothetical protein
HMPREF0837_11503		protein_coding	putative YbaK/EbsC protein
HMPREF0837_11504		protein_coding	phosphoglycerate mutase family protein
HMPREF0837_11505		protein_coding	hypothetical protein
HMPREF0837_11506		protein_coding	hypothetical protein
HMPREF0837_11507		protein_coding	hypothetical protein
HMPREF0837_11508	prsA	protein_coding	foldase protein PrsA
HMPREF0837_11509		protein_coding	methyltransferase domain protein
HMPREF0837_11510	pepF	protein_coding	oligoendopeptidase F
HMPREF0837_11511		protein_coding	competence protein CoiA-like protein
HMPREF0837_11512	tehB	protein_coding	tellurite resistance protein TehB
HMPREF0837_11513	smpB	protein_coding	SsrA-binding protein
HMPREF0837_11514	rnr	protein_coding	ribonuclease R
HMPREF0837_11515	secG	protein_coding	preprotein translocase%2C SecG subunit
HMPREF0837_11516		protein_coding	transporter%2C major facilitator family protein
HMPREF0837_11517	coaE	protein_coding	dephospho-CoA kinase
HMPREF0837_11518	mutM	protein_coding	DNA-formamidopyrimidine glycosylase
HMPREF0837_11519	era	protein_coding	ribosome biogenesis GTPase Era
HMPREF0837_11520		protein_coding	prokaryotic diacylglycerol kinase
HMPREF0837_11521	ybeY	protein_coding	translation metalloprotein YbeY
HMPREF0837_11522	FbpA	protein_coding	fibronectin-binding protein A domain protein
HMPREF0837_11523		protein_coding	putative endo-beta-N-acetylglucosaminidase
HMPREF0837_11524		protein_coding	dihydroorotate dehydrogenase 1B
HMPREF0837_11525		protein_coding	dihydroorotate dehydrogenase%2C electron transfer subunit
HMPREF0837_11526		protein_coding	putative lactoylglutathione lyase
HMPREF0837_11527	rplT	protein_coding	ribosomal protein L20
HMPREF0837_11528	rpmI	protein_coding	ribosomal protein L35
HMPREF0837_11529	infC	protein_coding	translation initiation factor IF-3
HMPREF0837_11530		protein_coding	hypothetical protein
HMPREF0837_11531		protein_coding	hypothetical protein
HMPREF0837_11532		protein_coding	ABC transporter%2C ATP-binding protein
HMPREF0837_11533		protein_coding	hypothetical protein
HMPREF0837_11534		protein_coding	DNA internalization competence protein ComEC/Rec2-like protein
HMPREF0837_11535		protein_coding	comEA protein
HMPREF0837_11536		protein_coding	acetyltransferase%2C GNAT family
HMPREF0837_11537		protein_coding	alanine dehydrogenase/PNT domain protein
HMPREF0837_11538		protein_coding	alanine dehydrogenase/pyridine nucleotide transhydrogenase
HMPREF0837_11539		protein_coding	hypothetical protein
HMPREF0837_11540		protein_coding	TfoX N-terminal domain protein
HMPREF0837_11541		protein_coding	acetyltransferase%2C GNAT family
HMPREF0837_11542		protein_coding	PhoH family protein
HMPREF0837_11543		protein_coding	hypothetical protein
HMPREF0837_11544		protein_coding	hypothetical protein
HMPREF0837_11545	frr	protein_coding	ribosome recycling factor
HMPREF0837_11546	pyrH	protein_coding	UMP kinase
HMPREF0837_11547	trmFO	protein_coding	tRNA:m(5)U-54 methyltransferase
HMPREF0837_11548		protein_coding	S-adenosylmethionine-dependent methyltransferase%2C YraL family
HMPREF0837_11549		protein_coding	hypothetical protein
HMPREF0837_11550	holB	protein_coding	DNA polymerase III%2C delta' subunit
HMPREF0837_11551	tmk	protein_coding	dTMP kinase
HMPREF0837_11552	proC	protein_coding	pyrroline-5-carboxylate reductase
HMPREF0837_11553	proA	protein_coding	glutamate-5-semialdehyde dehydrogenase
HMPREF0837_11554	proB	protein_coding	glutamate 5-kinase
HMPREF0837_11555		protein_coding	metallo-beta-lactamase domain protein
HMPREF0837_11556		protein_coding	pseudouridine synthase%2C RluA family
HMPREF0837_11557	lspA	protein_coding	signal peptidase II
HMPREF0837_11558		protein_coding	transcriptional regulator%2C LysR family
HMPREF0837_11559		protein_coding	hypothetical protein
HMPREF0837_11560		protein_coding	CAAX amino terminal protease family protein
HMPREF0837_11561		protein_coding	hypothetical protein
HMPREF0837_11562		protein_coding	Cof-like hydrolase
HMPREF0837_11563	aguB	protein_coding	N-carbamoylputrescine amidase
HMPREF0837_11564	aguA	protein_coding	agmatine deiminase
HMPREF0837_11565	nspC	protein_coding	carboxynorspermidine decarboxylase
HMPREF0837_11566	LYS1	protein_coding	saccharopine dehydrogenase
HMPREF0837_11567	speE	protein_coding	spermidine synthase
HMPREF0837_11568		protein_coding	hypothetical protein
HMPREF0837_11569		protein_coding	hypothetical protein
HMPREF0837_11570		protein_coding	hypothetical protein
HMPREF0837_11571		protein_coding	Orn/Lys/Arg decarboxylase%2C major domain protein
EBG00001196845	SpF59_sRNA	sRNA
HMPREF0837_11572		protein_coding	hypothetical protein
HMPREF0837_11573		protein_coding	integrase core domain protein
HMPREF0837_11574		protein_coding	membrane protein
HMPREF0837_11575		protein_coding	efflux ABC transporter%2C permease protein
HMPREF0837_11576		protein_coding	putative bacteriocin export ABC transporter%2C lactococcin 972 group
HMPREF0837_11577		protein_coding	hypothetical protein
HMPREF0837_11578		protein_coding	hypothetical protein
EBG00001196827	Spd-sr07	sRNA
HMPREF0837_11579		protein_coding	PspC domain protein
HMPREF0837_11580		protein_coding	metallopeptidase%2C SprT family
HMPREF0837_11581		protein_coding	Tex-like protein N-terminal domain protein
HMPREF0837_11582		protein_coding	hypothetical protein
HMPREF0837_11583		protein_coding	putative permease
HMPREF0837_11584		protein_coding	TIGR03943 family protein
HMPREF0837_11585		protein_coding	hypothetical protein
HMPREF0837_11586		protein_coding	hypothetical protein
HMPREF0837_11587		protein_coding	hypothetical protein
HMPREF0837_11588		protein_coding	hypothetical protein
HMPREF0837_11589		protein_coding	hypothetical protein
HMPREF0837_11590		protein_coding	hypothetical protein
HMPREF0837_11591		protein_coding	transposase%2C IS4 family
HMPREF0837_11592		protein_coding	hypothetical protein
HMPREF0837_11593	pyk	protein_coding	pyruvate kinase
HMPREF0837_11594	pfkA	protein_coding	6-phosphofructokinase
HMPREF0837_11595	dnaE	protein_coding	DNA polymerase III%2C alpha subunit
HMPREF0837_11596	pepX	protein_coding	Xaa-Pro dipeptidyl-peptidase
HMPREF0837_11597		protein_coding	arginine repressor%2C C-terminal domain protein
HMPREF0837_11598		protein_coding	hypothetical protein
HMPREF0837_11599		protein_coding	helicase C-terminal domain protein
HMPREF0837_11600		protein_coding	type I restriction modification DNA specificity domain protein
HMPREF0837_11601		protein_coding	phage integrase SAM-like domain protein
HMPREF0837_11602		protein_coding	death-on-curing family protein
HMPREF0837_11603		protein_coding	toxin-antitoxin system%2C antitoxin component%2C AbrB family
HMPREF0837_11604		protein_coding	type I restriction modification DNA specificity domain protein
HMPREF0837_11605		protein_coding	N-6 DNA Methylase
HMPREF0837_11606		protein_coding	hypothetical protein
HMPREF0837_11607		protein_coding	hypothetical protein
HMPREF0837_11608		protein_coding	hypothetical protein
HMPREF0837_11609		protein_coding	hypothetical protein
HMPREF0837_11610		protein_coding	putative esterase
HMPREF0837_11611	thiI	protein_coding	thiamine biosynthesis/tRNA modification protein ThiI
HMPREF0837_11612		protein_coding	aminotransferase%2C class V
HMPREF0837_11613		protein_coding	hypothetical protein
HMPREF0837_11614		protein_coding	FtsK/SpoIIIE family protein
HMPREF0837_11615		protein_coding	hypothetical protein
HMPREF0837_11616		protein_coding	phosphoenolpyruvate-dependent sugar phosphotransferase system%2C EIIA 2
HMPREF0837_11617	pfkB	protein_coding	1-phosphofructokinase
HMPREF0837_11618		protein_coding	transcriptional regulator%2C DeoR family
EBG00001196813	tRNA	tRNA
HMPREF0837_t10024	HMPREF0837_t10024	tRNA
EBG00001196876	tmRNA	ncRNA
HMPREF0837_nc10022	HMPREF0837_nc10022	tmRNA
HMPREF0837_11619		protein_coding	hypothetical protein
HMPREF0837_11620		protein_coding	serine-type D-Ala-D-Ala carboxypeptidase
HMPREF0837_11621	sufB	protein_coding	FeS assembly protein SufB
HMPREF0837_11622		protein_coding	SUF system FeS assembly protein%2C NifU family
HMPREF0837_11623	sufS	protein_coding	cysteine desulfurase%2C SufS subfamily
HMPREF0837_11624	sufD	protein_coding	FeS assembly protein SufD
HMPREF0837_11625	sufC	protein_coding	FeS assembly ATPase SufC
HMPREF0837_11626		protein_coding	hypothetical protein
HMPREF0837_11627	dnaX	protein_coding	DNA polymerase III%2C subunit gamma and tau
HMPREF0837_11628		protein_coding	GAF domain protein
HMPREF0837_11629	rpsA	protein_coding	30S ribosomal protein S1
EBG00001196794	tRNA	tRNA
HMPREF0837_t10025	HMPREF0837_t10025	tRNA
HMPREF0837_t10026	HMPREF0837_t10026	tRNA
EBG00001196869	tRNA	tRNA
HMPREF0837_11630		protein_coding	hypothetical protein
HMPREF0837_11631	pcp	protein_coding	pyroglutamyl-peptidase I
HMPREF0837_11632		protein_coding	hypothetical protein
HMPREF0837_11633		protein_coding	hypothetical protein
HMPREF0837_11634		protein_coding	hypothetical protein
HMPREF0837_11635	ilvE	protein_coding	branched-chain-amino-acid transaminase
HMPREF0837_11636	parC	protein_coding	DNA topoisomerase IV%2C A subunit
HMPREF0837_11637		protein_coding	hypothetical protein
HMPREF0837_11638		protein_coding	hypothetical protein
HMPREF0837_11639	parE	protein_coding	DNA topoisomerase IV%2C B subunit
HMPREF0837_11640	plsY	protein_coding	acyl-phosphate glycerol 3-phosphate acyltransferase
HMPREF0837_11641		protein_coding	integrase core domain protein
HMPREF0837_11642		protein_coding	hypothetical protein
HMPREF0837_11643		protein_coding	hypothetical protein
HMPREF0837_11644		protein_coding	branched-chain amino acid ABC transporter%2C permease protein
HMPREF0837_11645		protein_coding	branched-chain amino acid ABC transporter%2C permease protein
HMPREF0837_11646		protein_coding	ABC transporter%2C ATP-binding protein
HMPREF0837_11647		protein_coding	basic membrane protein
HMPREF0837_11648	cdd	protein_coding	cytidine deaminase
HMPREF0837_11649	deoC	protein_coding	deoxyribose-phosphate aldolase
HMPREF0837_11650		protein_coding	pyrimidine-nucleoside phosphorylase
HMPREF0837_11651		protein_coding	methyltransferase small domain protein
HMPREF0837_11652		protein_coding	hypothetical protein
HMPREF0837_11653		protein_coding	hypothetical protein
HMPREF0837_11654	coaA	protein_coding	pantothenate kinase
HMPREF0837_11655	rpsT	protein_coding	ribosomal protein S20
HMPREF0837_11656		protein_coding	topology modulation protein
HMPREF0837_11657	deoD	protein_coding	purine nucleoside phosphorylase
HMPREF0837_11658		protein_coding	hypothetical protein
HMPREF0837_11659		protein_coding	hypothetical protein
HMPREF0837_11660		protein_coding	hypothetical protein
HMPREF0837_11661		protein_coding	hypothetical protein
HMPREF0837_11662		protein_coding	purine nucleoside phosphorylase I%2C inosine and guanosine-specific
HMPREF0837_11663		protein_coding	hypothetical protein
HMPREF0837_11664	deoB	protein_coding	phosphopentomutase
HMPREF0837_11665	rpiA	protein_coding	ribose 5-phosphate isomerase A
HMPREF0837_11666		protein_coding	YjeF domain protein
HMPREF0837_11667	folD	protein_coding	tetrahydrofolate dehydrogenase/cyclohydrolase%2C NAD(P)-binding domain protein
HMPREF0837_11668		protein_coding	putative phosphate ABC transporter%2C ATP-binding protein
HMPREF0837_11669		protein_coding	ABC transporter%2C permease protein
HMPREF0837_11670		protein_coding	hypothetical protein
HMPREF0837_11671		protein_coding	hypothetical protein
HMPREF0837_11672		protein_coding	ATPase family associated with various cellular activities (AAA)
HMPREF0837_11673		protein_coding	hypothetical protein
HMPREF0837_11674		protein_coding	hypothetical protein
HMPREF0837_11675		protein_coding	transposase
HMPREF0837_11676		protein_coding	hydrolase%2C NUDIX family
HMPREF0837_11677		protein_coding	hypothetical protein
HMPREF0837_11678		protein_coding	integrase core domain protein
HMPREF0837_11679		protein_coding	hypothetical protein
HMPREF0837_11680		protein_coding	hypothetical protein
HMPREF0837_11681		protein_coding	IS66 family element%2C Orf2 protein
HMPREF0837_11682		protein_coding	transposase
HMPREF0837_11683		protein_coding	transposase
HMPREF0837_11684		protein_coding	hypothetical protein
HMPREF0837_11685	ezrA	protein_coding	septation ring formation regulator EzrA
HMPREF0837_11686	gyrB	protein_coding	DNA gyrase%2C B subunit
HMPREF0837_11687		protein_coding	HAD hydrolase%2C family IA%2C variant 1
HMPREF0837_11688		protein_coding	DJ-1 family protein
HMPREF0837_11689		protein_coding	cell cycle protein%2C FtsW/RodA/SpoVE family
HMPREF0837_11690		protein_coding	putative DnaQ family exonuclease/DinG family helicase
HMPREF0837_11691		protein_coding	peptidase%2C U32 family
HMPREF0837_11692		protein_coding	hypothetical protein
HMPREF0837_11693		protein_coding	ATPase/histidine kinase/DNA gyrase B/HSP90 domain protein
HMPREF0837_11694		protein_coding	response regulator receiver domain protein
HMPREF0837_11695		protein_coding	peptidase family M1
HMPREF0837_11696		protein_coding	ASCH domain protein
HMPREF0837_11697		protein_coding	PEP-utilizing enzyme%2C TIM barrel domain protein
HMPREF0837_11698		protein_coding	hydrolase%2C NUDIX family
HMPREF0837_11699		protein_coding	oxidoreductase%2C short chain dehydrogenase/reductase family protein
HMPREF0837_11700		protein_coding	hypothetical protein
HMPREF0837_11701		protein_coding	oxidoreductase%2C aldo/keto reductase family protein
HMPREF0837_11702		protein_coding	hypothetical protein
HMPREF0837_11703		protein_coding	transcriptional regulator%2C PadR family
HMPREF0837_11704		protein_coding	hypothetical protein
HMPREF0837_11705	metG	protein_coding	methionine--tRNA ligase
HMPREF0837_11706		protein_coding	efflux ABC transporter%2C permease protein
HMPREF0837_11707		protein_coding	ABC transporter%2C ATP-binding protein
HMPREF0837_11708		protein_coding	efflux transporter%2C RND family%2C MFP subunit
HMPREF0837_11709	gor	protein_coding	glutathione-disulfide reductase
HMPREF0837_11710		protein_coding	BioY family protein
HMPREF0837_11711		protein_coding	hypothetical protein
HMPREF0837_11712		protein_coding	hypothetical protein
HMPREF0837_11713		protein_coding	hypothetical protein
HMPREF0837_11714		protein_coding	ATP cone domain protein
HMPREF0837_11715	trmD	protein_coding	tRNA (guanine-N(1)-)-methyltransferase
HMPREF0837_11716	rimM	protein_coding	16S rRNA processing protein RimM
HMPREF0837_11717		protein_coding	hydrolase%2C alpha/beta domain protein
HMPREF0837_11718		protein_coding	hypothetical protein
HMPREF0837_11719		protein_coding	transposase%2C IS4 family
HMPREF0837_11720	tuf	protein_coding	translation elongation factor Tu
HMPREF0837_11721		protein_coding	hypothetical protein
HMPREF0837_11722		protein_coding	hypothetical protein
HMPREF0837_11723		protein_coding	MIP family channel protein
HMPREF0837_11724		protein_coding	hypothetical protein
HMPREF0837_11725		protein_coding	LPXTG-motif cell wall anchor domain protein
HMPREF0837_11726		protein_coding	hypothetical protein
HMPREF0837_11727		protein_coding	hypothetical protein
HMPREF0837_11728		protein_coding	hypothetical protein
HMPREF0837_11729		protein_coding	hypothetical protein
HMPREF0837_11730		protein_coding	hypothetical protein
HMPREF0837_11731		protein_coding	hypothetical protein
HMPREF0837_11732		protein_coding	phosphoglucomutase/phosphomannomutase%2C alpha/beta/alpha domain II
HMPREF0837_11733		protein_coding	putative bacteriocin transport accessory protein
HMPREF0837_11734		protein_coding	ABC transporter%2C substrate-binding protein%2C family 3
HMPREF0837_11735		protein_coding	ABC transporter%2C ATP-binding protein
HMPREF0837_11736		protein_coding	ABC transporter%2C permease protein
HMPREF0837_11737		protein_coding	tetratricopeptide repeat protein
HMPREF0837_11738		protein_coding	hypothetical protein
HMPREF0837_11739		protein_coding	hypothetical protein
HMPREF0837_11740	atpC	protein_coding	ATP synthase F1%2C epsilon subunit
HMPREF0837_11741	atpD	protein_coding	ATP synthase F1%2C beta subunit
HMPREF0837_11742	atpG	protein_coding	ATP synthase F1%2C gamma subunit
HMPREF0837_11743	atpA	protein_coding	ATP synthase F1%2C alpha subunit
HMPREF0837_11744	atpH	protein_coding	ATP synthase F1%2C delta subunit
HMPREF0837_11745	atpF	protein_coding	ATP synthase F0%2C B subunit
HMPREF0837_11746	atpB	protein_coding	ATP synthase F0%2C A subunit
HMPREF0837_11747		protein_coding	ATP synthase subunit C
HMPREF0837_11748		protein_coding	integrase core domain protein
HMPREF0837_11749		protein_coding	acetyltransferase%2C GNAT family
HMPREF0837_11750		protein_coding	hypothetical protein
HMPREF0837_11751	greA	protein_coding	transcription elongation factor GreA
HMPREF0837_11752		protein_coding	YceG family protein
HMPREF0837_11753		protein_coding	acetyltransferase%2C GNAT family
HMPREF0837_11754		protein_coding	acetyltransferase%2C GNAT family
HMPREF0837_11755	murC	protein_coding	UDP-N-acetylmuramate--L-alanine ligase
HMPREF0837_11756		protein_coding	hypothetical protein
HMPREF0837_11757		protein_coding	SNF2 family N-terminal domain protein
HMPREF0837_11758		protein_coding	aminotransferase%2C class I/II
HMPREF0837_11759		protein_coding	cystathionine gamma-synthase
HMPREF0837_11760		protein_coding	ABC transporter%2C ATP-binding protein
HMPREF0837_11761		protein_coding	hypothetical protein
HMPREF0837_11762		protein_coding	ABC transporter%2C substrate-binding protein%2C family 5
HMPREF0837_11763		protein_coding	polysaccharide biosynthesis protein
HMPREF0837_11764	murE	protein_coding	UDP-N-acetylmuramoyl-L-alanyl-D-glutamate--L-lysine ligase
HMPREF0837_11765		protein_coding	CsbD-like protein
HMPREF0837_11766		protein_coding	hypothetical protein
HMPREF0837_11767		protein_coding	hypothetical protein
HMPREF0837_11768		protein_coding	DHHA2 domain protein
HMPREF0837_11769		protein_coding	GIY-YIG catalytic domain protein
HMPREF0837_11770		protein_coding	methyltransferase small domain protein
HMPREF0837_11771		protein_coding	S1 RNA binding domain protein
HMPREF0837_11772		protein_coding	Cof-like hydrolase
HMPREF0837_11773	rpsR	protein_coding	ribosomal protein S18
HMPREF0837_11774		protein_coding	single-strand binding family protein
HMPREF0837_11775	rpsF	protein_coding	ribosomal protein S6
HMPREF0837_11776	asnS	protein_coding	asparagine--tRNA ligase
HMPREF0837_11777		protein_coding	hypothetical protein
HMPREF0837_11778		protein_coding	aminotransferase%2C class I/II
HMPREF0837_11779		protein_coding	peptidase propeptide and YPEB domain protein
HMPREF0837_11780		protein_coding	hypothetical protein
HMPREF0837_11781		protein_coding	flavin reductase
HMPREF0837_11782		protein_coding	Gram-positive signal peptide protein%2C YSIRK family
HMPREF0837_11783		protein_coding	M protein trans-acting positive regulator (MGA)
HMPREF0837_11784		protein_coding	hypothetical protein
HMPREF0837_11785		protein_coding	hypothetical protein
EBG00001196810	SpR20_sRNA	sRNA
HMPREF0837_11786		protein_coding	hypothetical protein
HMPREF0837_11787	def	protein_coding	peptide deformylase
HMPREF0837_11788		protein_coding	glutathione S-transferase%2C C-terminal domain protein
HMPREF0837_11789		protein_coding	putative potassium/sodium efflux P-type ATPase%2C fungal-type
HMPREF0837_11790		protein_coding	cation diffusion facilitator family transporter
HMPREF0837_11791		protein_coding	ABC transporter%2C ATP-binding protein
HMPREF0837_11792		protein_coding	tRNA nucleotidyltransferase/poly(A) polymerase family protein
HMPREF0837_11793	dapB	protein_coding	dihydrodipicolinate reductase
HMPREF0837_11794		protein_coding	EDD domain protein%2C DegV family
HMPREF0837_11795		protein_coding	hypothetical protein
HMPREF0837_11796	glmM	protein_coding	phosphoglucosamine mutase
HMPREF0837_11797		protein_coding	YbbR-like protein
HMPREF0837_11798		protein_coding	TIGR00159 family protein
HMPREF0837_11799		protein_coding	pyridine nucleotide-disulfide oxidoreductase
HMPREF0837_11800		protein_coding	hypothetical protein
HMPREF0837_11801		protein_coding	hypothetical protein
HMPREF0837_11802		protein_coding	hypothetical protein
HMPREF0837_11803		protein_coding	putative endoribonuclease L-PSP
HMPREF0837_11804	ysxC	protein_coding	ribosome biogenesis GTP-binding protein YsxC
HMPREF0837_11805	clpX	protein_coding	ATP-dependent Clp protease%2C ATP-binding subunit ClpX
HMPREF0837_11806		protein_coding	hypothetical protein
HMPREF0837_11807	folA	protein_coding	dihydrofolate reductase
HMPREF0837_11808		protein_coding	ferritin-like protein
HMPREF0837_11809		protein_coding	glycosyl hydrolase family 25
HMPREF0837_11810	tpiA	protein_coding	triose-phosphate isomerase
HMPREF0837_11811		protein_coding	DnaD domain protein
HMPREF0837_11812	metA	protein_coding	homoserine O-succinyltransferase
HMPREF0837_11813	apt	protein_coding	adenine phosphoribosyltransferase
HMPREF0837_11814		protein_coding	methyltransferase domain protein
HMPREF0837_11815		protein_coding	hypothetical protein
HMPREF0837_11816		protein_coding	ABC transporter%2C ATP-binding protein
HMPREF0837_11817		protein_coding	hypothetical protein
HMPREF0837_t10027	HMPREF0837_t10027	tRNA
EBG00001196791	tRNA	tRNA
HMPREF0837_11818		protein_coding	isochorismatase family protein
HMPREF0837_11819	codY	protein_coding	GTP-sensing transcriptional pleiotropic repressor CodY
HMPREF0837_11820		protein_coding	DEAD/DEAH box helicase
HMPREF0837_11821		protein_coding	transporter%2C major facilitator family protein
HMPREF0837_11822		protein_coding	hypothetical protein
HMPREF0837_11823		protein_coding	pyridine nucleotide-disulfide oxidoreductase
HMPREF0837_11824		protein_coding	Mur ligase middle domain protein
HMPREF0837_11825		protein_coding	CobB/CobQ-like protein
HMPREF0837_11826		protein_coding	Creatinase
HMPREF0837_11827		protein_coding	hypothetical protein
HMPREF0837_11828		protein_coding	integrase core domain protein
HMPREF0837_11829		protein_coding	hypothetical protein
HMPREF0837_11830		protein_coding	hypothetical protein
HMPREF0837_11831		protein_coding	hypothetical protein
HMPREF0837_11832		protein_coding	putative phosphomethylpyrimidine kinase
HMPREF0837_11833	truA	protein_coding	tRNA pseudouridine synthase A
HMPREF0837_11834		protein_coding	hypothetical protein
HMPREF0837_11835		protein_coding	transporter%2C major facilitator family protein
HMPREF0837_11836		protein_coding	hypothetical protein
HMPREF0837_11837		protein_coding	hypothetical protein
HMPREF0837_11838		protein_coding	putative alkylphosphonate utilization operon protein PhnA
HMPREF0837_11839	cmk	protein_coding	cytidylate kinase
HMPREF0837_11840		protein_coding	hypothetical protein
HMPREF0837_11841	fer	protein_coding	ferredoxin
HMPREF0837_11842		protein_coding	glycosyltransferase%2C group 2 family protein
HMPREF0837_11843	galE	protein_coding	UDP-glucose 4-epimerase
HMPREF0837_11844		protein_coding	hypothetical protein
HMPREF0837_11845		protein_coding	FAD dependent oxidoreductase
HMPREF0837_11846		protein_coding	dinuclear metal center protein%2C YbgI family
HMPREF0837_11847		protein_coding	hypothetical protein
HMPREF0837_11848		protein_coding	hypothetical protein
HMPREF0837_11849		protein_coding	hypothetical protein
HMPREF0837_11850		protein_coding	hypothetical protein
HMPREF0837_11851		protein_coding	hypothetical protein
HMPREF0837_11852		protein_coding	integrase core domain protein
HMPREF0837_11853		protein_coding	putative transketolase
HMPREF0837_11854		protein_coding	transketolase
HMPREF0837_11855		protein_coding	putative ribulose-phosphate 3-epimerase
HMPREF0837_11856		protein_coding	phosphotransferase system%2C EIIC
HMPREF0837_11857		protein_coding	PTS system%2C Fru family%2C IIB component
HMPREF0837_11858		protein_coding	phosphoenolpyruvate-dependent sugar phosphotransferase system%2C EIIA 2
HMPREF0837_11859		protein_coding	phosphoenolpyruvate-dependent sugar phosphotransferase system%2C EIIA 2
HMPREF0837_11860		protein_coding	HTH domain protein
HMPREF0837_11861		protein_coding	E1-E2 ATPase
HMPREF0837_11862		protein_coding	Acyltransferase
HMPREF0837_11863		protein_coding	cadmium resistance transporter family protein
HMPREF0837_11864	rpsO	protein_coding	ribosomal protein S15
HMPREF0837_11865		protein_coding	hypothetical protein
HMPREF0837_11866		protein_coding	hypothetical protein
HMPREF0837_11867		protein_coding	hypothetical protein
HMPREF0837_11868		protein_coding	hypothetical protein
HMPREF0837_11869		protein_coding	hypothetical protein
HMPREF0837_11870		protein_coding	hypothetical protein
HMPREF0837_11871	thrS	protein_coding	threonine--tRNA ligase
HMPREF0837_11872		protein_coding	ATPase/histidine kinase/DNA gyrase B/HSP90 domain protein
HMPREF0837_11873		protein_coding	response regulator receiver domain protein
HMPREF0837_11874		protein_coding	hypothetical protein
HMPREF0837_11875		protein_coding	hypothetical protein
HMPREF0837_11876		protein_coding	transcriptional regulator%2C Rrf2 family
HMPREF0837_11877		protein_coding	Ser/Thr phosphatase family protein
HMPREF0837_11878		protein_coding	FeoA domain protein
HMPREF0837_11879		protein_coding	hypothetical protein
HMPREF0837_11880		protein_coding	hypothetical protein
HMPREF0837_11881		protein_coding	hypothetical protein
HMPREF0837_11882		protein_coding	transposase%2C IS4 family
HMPREF0837_11883		protein_coding	hypothetical protein
HMPREF0837_11884		protein_coding	hypothetical protein
HMPREF0837_11885		protein_coding	hypothetical protein
HMPREF0837_11886	dtd	protein_coding	D-tyrosyl-tRNA(Tyr) deacylase
HMPREF0837_11887		protein_coding	RelA/SpoT family protein
HMPREF0837_11888		protein_coding	hypothetical protein
HMPREF0837_11889		protein_coding	metallo-beta-lactamase domain protein
[truncated: 468 more rows]

## Sheet: FPKM and Fold
Gene	19F-WT (FPKM)	19A-WT (FPKM)	Fold	log2Fold
EBG00001196783	0	0
EBG00001196784	0	0
EBG00001196785	0	0
EBG00001196786	0	0
EBG00001196787	0.08	0.09	1.125	0.169925
EBG00001196788	0	0
EBG00001196789	0	0
EBG00001196790	0	0
EBG00001196791	0	0
EBG00001196792	0	0
EBG00001196793	0	0
EBG00001196794	0	0
EBG00001196795	0	0
EBG00001196796	0	0
EBG00001196797	0.11	0.13	1.18182	0.241008
EBG00001196798	0	0
EBG00001196799	0	0
EBG00001196800	0	0
EBG00001196801	0	0
EBG00001196802	0	0
EBG00001196803	0	0
EBG00001196804	0	0
EBG00001196805	0	0
EBG00001196806	0	0
EBG00001196807	0.11	0.13	1.18182	0.241008
EBG00001196808	0	0
EBG00001196809	0	0
EBG00001196810	0	0
EBG00001196811	0	0
EBG00001196812	0	0
EBG00001196813	0	0
EBG00001196814	0	0
EBG00001196815	0	0
EBG00001196816	0	0
EBG00001196817	0	0
EBG00001196818	0	0
EBG00001196819	0	0
EBG00001196820	0	0
EBG00001196821	0	0
EBG00001196822	0	0
EBG00001196823	0	0
EBG00001196824	0	0
EBG00001196825	0	0
EBG00001196826	0	0
EBG00001196827	0	0
EBG00001196828	0	0
EBG00001196829	0	0
EBG00001196830	0	0
EBG00001196831	0	0
EBG00001196832	0	0
EBG00001196833	0	0
EBG00001196834	0	0
EBG00001196835	0.11	0.13	1.18182	0.241008
EBG00001196836	0	0
EBG00001196837	0	0
EBG00001196838	0	0
EBG00001196839	0	0
EBG00001196840	0	0
EBG00001196841	0	0
EBG00001196842	0	0
EBG00001196843	0	0
EBG00001196844	0	0
EBG00001196845	0	0
EBG00001196846	0	0
EBG00001196847	0	0
EBG00001196848	0	0
EBG00001196849	0	0
EBG00001196850	0	0
EBG00001196851	0	0
EBG00001196852	0	0
EBG00001196853	0	0
EBG00001196854	0	0
EBG00001196855	0	0
EBG00001196856	0	0
EBG00001196857	0	0
EBG00001196858	0	0
EBG00001196859	0	0
EBG00001196860	0	0
EBG00001196861	0	0
EBG00001196863	0	0
EBG00001196864	0	0
EBG00001196865	0.04	0.05	1.25	0.321928
EBG00001196866	0	0
EBG00001196867	0	0
EBG00001196868	0	0
EBG00001196869	0	0
EBG00001196870	0	0
EBG00001196871	0	0
EBG00001196872	0	0
EBG00001196873	0	0
EBG00001196874	0	0
EBG00001196875	0	0
EBG00001196876	28.88	19.73	0.683172	-0.54968
EBG00001196877	0	0
EBG00001196878	0	0
EBG00001196879	0	0
EBG00001196880	0	0
EBG00001196881	25.53	13.95	0.546416	-0.871928
EBG00001196882	0	0
EBG00001196883	0	0
EBG00001196884	0	0
EBG00001196885	0	0
EBG00001196886	0	0
EBG00001196887	0	0
EBG00001196888	0	0
EBG00001196889	0	0
EBG00001196890	0	0
EBG00001196891	0.19	0.22	1.15789	0.211504
EBG00001196892	0	0
EBG00001196893	0	0
EBG00001196894	0	0
EBG00001196895	0.11	0.13	1.18182	0.241008
HMPREF0837_10001	0	0
HMPREF0837_10002	3.34	14.21	4.25449	2.08899
HMPREF0837_10003	454.36	1193.5	2.62677	1.39329
HMPREF0837_10004	9.99	68.9	6.8969	2.78595
HMPREF0837_10005	59.44	241.06	4.05552	2.01989
HMPREF0837_10006	120.45	246.33	2.04508	1.03216
HMPREF0837_10007	34.45	129.35	3.75472	1.9087
HMPREF0837_10008	59333.6	19309.7	0.325443	-1.61952
HMPREF0837_10009	160.32	294.83	1.83901	0.878929
HMPREF0837_10010	209.41	415.13	1.98238	0.987233
HMPREF0837_10011	531.81	887.66	1.66913	0.739096
HMPREF0837_10012	97.06	231.89	2.38914	1.25649
HMPREF0837_10013	32.62	43.1	1.32128	0.401931
HMPREF0837_10014	4.19	24.18	5.77088	2.52879
HMPREF0837_10015	32.36	82.88	2.56119	1.35681
HMPREF0837_10016	103.76	80.07	0.771685	-0.373917
HMPREF0837_10017	40.84	74.52	1.82468	0.867645
HMPREF0837_10018	71.35	69.04	0.967624	-0.047481
HMPREF0837_10019	46.22	58.34	1.26222	0.335968
HMPREF0837_10020	1380.26	709.5	0.514034	-0.960065
HMPREF0837_10021	0	0
HMPREF0837_10022	328.7	791.52	2.40803	1.26785
HMPREF0837_10023	231.27	639.89	2.76685	1.46825
HMPREF0837_10024	207.68	436.01	2.09943	1.07
HMPREF0837_10025	794.25	765.31	0.963563	-0.0535489
HMPREF0837_10026	5.14	1.98	0.385214	-1.37627
HMPREF0837_10027	0	0.64
HMPREF0837_10028	0	0
HMPREF0837_10029	1.4	5.69	4.06429	2.023
HMPREF0837_10030	2.22	3.22	1.45045	0.536501
HMPREF0837_10031	1.5	5.21	3.47333	1.79632
HMPREF0837_10032	0	3.82
HMPREF0837_10033	0	8.01
HMPREF0837_10034	3.13	2.18	0.696486	-0.521835
HMPREF0837_10035	14.56	58.16	3.99451	1.99802
HMPREF0837_10036	253.61	708	2.79169	1.48114
HMPREF0837_10037	147.4	423.33	2.87198	1.52205
HMPREF0837_10038	100.81	280.9	2.78643	1.47842
HMPREF0837_10039	0	0
HMPREF0837_10040	437.08	489.62	1.12021	0.163765
HMPREF0837_10041	56.65	134.85	2.38041	1.25121
HMPREF0837_10042	7.81	19.13	2.44942	1.29244
HMPREF0837_10043	2.69	6.25	2.32342	1.21625
HMPREF0837_10044	4.67	6.78	1.45182	0.537863
HMPREF0837_10045	0	7.2
HMPREF0837_10046	0	4.82
HMPREF0837_10047	0	4.3
HMPREF0837_10048	1.85	2.15	1.16216	0.216811
HMPREF0837_10049	2.02	4.68	2.31683	1.21215
HMPREF0837_10050	116.32	466.37	4.00937	2.00338
HMPREF0837_10051	1863.59	1227.23	0.65853	-0.602679
HMPREF0837_10052	418.94	427.25	1.01984	0.0283369
HMPREF0837_10053	269.85	462.76	1.71488	0.778106
HMPREF0837_10054	435.58	468.22	1.07493	0.104249
HMPREF0837_10055	101.87	249.25	2.44675	1.29086
HMPREF0837_10056	49.77	64.95	1.305	0.384053
HMPREF0837_10057	5.59	12.99	2.32379	1.21648
HMPREF0837_10058	11.67	30.09	2.57841	1.36648
HMPREF0837_10059	0	9.94
HMPREF0837_10060	199.88	239.77	1.19957	0.262517
HMPREF0837_10061	13.01	67.93	5.22137	2.38443
HMPREF0837_10062	27.69	100.48	3.62875	1.85947
HMPREF0837_10063	134.95	353.09	2.61645	1.38761
HMPREF0837_10064	34.61	129.15	3.73158	1.89979
HMPREF0837_10065	0	0
HMPREF0837_10066	292.72	391.03	1.33585	0.417758
HMPREF0837_10067	369.54	577.14	1.56178	0.643191
HMPREF0837_10068	2503.8	3016.38	1.20472	0.268699
HMPREF0837_10069	0	0
HMPREF0837_10070	173.92	143.08	0.822677	-0.281602
HMPREF0837_10071	891.37	1002.57	1.12475	0.169607
HMPREF0837_10072	0	0
HMPREF0837_10073	252	612.98	2.43246	1.28242
HMPREF0837_10074	239.16	440.31	1.84107	0.880543
HMPREF0837_10075	67.01	281.42	4.19967	2.07028
HMPREF0837_10076	433.16	618.78	1.42853	0.514527
HMPREF0837_10077	0	0
HMPREF0837_10078	496.53	794.18	1.59946	0.677585
HMPREF0837_10079	1156.14	1551.31	1.3418	0.424171
HMPREF0837_10080	1064.56	1272.18	1.19503	0.257046
HMPREF0837_10081	324.78	152.18	0.468563	-1.09368
HMPREF0837_10082	209.91	121.07	0.576771	-0.793929
HMPREF0837_10083	164.11	125.05	0.761989	-0.392158
HMPREF0837_10084	188.98	131.81	0.697481	-0.519774
HMPREF0837_10085	223.83	133.84	0.597954	-0.741894
HMPREF0837_10086	0	7.52
HMPREF0837_10087	3	5.23	1.74333	0.801848
HMPREF0837_10088	547.59	812.62	1.48399	0.569485
HMPREF0837_10089	1021.03	1331.04	1.30362	0.382529
HMPREF0837_10090	128.34	403.22	3.14181	1.6516
HMPREF0837_10091	216.51	452.18	2.08849	1.06246
HMPREF0837_10092	214.96	526.66	2.45004	1.2928
HMPREF0837_10093	370.86	806.98	2.17597	1.12166
HMPREF0837_10094	105.73	203.01	1.92008	0.941166
HMPREF0837_10095	494.42	591.62	1.19659	0.258934
HMPREF0837_10096	548.73	1031.11	1.87908	0.91003
HMPREF0837_10097	458.17	657.44	1.43493	0.520976
HMPREF0837_10098	812.52	1072.35	1.31978	0.400301
HMPREF0837_10099	55.51	109.04	1.96433	0.974038
HMPREF0837_10100	0	0
HMPREF0837_10101	0	0
HMPREF0837_10102	0	0
HMPREF0837_10103	0	0
HMPREF0837_10104	1330.43	1178.41	0.885736	-0.175051
HMPREF0837_10105	962.58	885.64	0.920069	-0.120186
HMPREF0837_10106	2717.6	810.68	0.298307	-1.74513
HMPREF0837_10107	824.1	294.7	0.357602	-1.48357
HMPREF0837_10108	1003.78	323.8	0.322581	-1.63227
HMPREF0837_10109	241.28	205.86	0.8532	-0.229045
HMPREF0837_10110	403.38	337.35	0.836308	-0.257893
HMPREF0837_10111	17.23	4.97	0.28845	-1.7936
HMPREF0837_10112	619.43	843.96	1.36248	0.446233
HMPREF0837_10113	813.05	968.56	1.19127	0.252497
HMPREF0837_10114	0	0
HMPREF0837_10115	320.45	480.55	1.49961	0.584587
HMPREF0837_10116	40.66	128.8	3.16773	1.66345
HMPREF0837_10117	5.29	52.17	9.862	3.30188
HMPREF0837_10118	8.16	65.95	8.08211	3.01473
HMPREF0837_10119	15.11	13.1	0.866976	-0.205937
HMPREF0837_10120	16.22	30.93	1.90691	0.931233
HMPREF0837_10121	42.93	0
HMPREF0837_10122	303.35	349.22	1.15121	0.203153
HMPREF0837_10123	1.11	7.72	6.95495	2.79804
HMPREF0837_10124	10.72	35.33	3.29571	1.72059
HMPREF0837_10125	0	0
HMPREF0837_10126	19.14	44.46	2.32288	1.21592
HMPREF0837_10127	0	0
HMPREF0837_10128	326.08	1180.71	3.62092	1.85636
HMPREF0837_10129	35.15	44.31	1.2606	0.334108
HMPREF0837_10130	21.83	37	1.69492	0.761213
HMPREF0837_10131	23.16	41.46	1.79016	0.840085
HMPREF0837_10132	11.31	10.51	0.929266	-0.105836
HMPREF0837_10133	14.97	26.79	1.78958	0.83962
HMPREF0837_10134	77.6	169.12	2.17938	1.12392
HMPREF0837_10135	31.79	78.04	2.45486	1.29564
HMPREF0837_10136	361.73	751.76	2.07824	1.05536
HMPREF0837_10137	178.63	555.68	3.11079	1.63728
HMPREF0837_10138	6.02	1546.41	256.879	8.00494
HMPREF0837_10139	0	0
HMPREF0837_10140	7.55	15.8	2.09272	1.06538
HMPREF0837_10141	7.41	6.46	0.871795	-0.197939
HMPREF0837_10142	0	0
HMPREF0837_10143	175.85	45.91	0.261075	-1.93746
HMPREF0837_10144	154.63	34.61	0.223825	-2.15956
HMPREF0837_10145	253.29	91.35	0.360654	-1.47131
HMPREF0837_10146	161.1	47.11	0.292427	-1.77385
HMPREF0837_10147	65.09	62.05	0.953295	-0.0690047
HMPREF0837_10148	69.92	82.61	1.18149	0.240611
HMPREF0837_10149	0	0
HMPREF0837_10150	211.2	83.22	0.394034	-1.34361
HMPREF0837_10151	298.1	88.03	0.295304	-1.75973
HMPREF0837_10152	58.55	21.47	0.366695	-1.44735
HMPREF0837_10153	63.48	28.6	0.450536	-1.15029
HMPREF0837_10154	58.26	29.98	0.51459	-0.958505
HMPREF0837_10155	0	0
HMPREF0837_10156	0	12.19
HMPREF0837_10157	7.49	26.09	3.48331	1.80046
HMPREF0837_10158	0	0
HMPREF0837_10159	420.08	840.2	2.0001	1.00007
HMPREF0837_10160	12.51	6.08	0.486011	-1.04094
HMPREF0837_10161	22.18	12.41	0.559513	-0.837756
HMPREF0837_10162	15.36	2.94	0.191406	-2.38529
HMPREF0837_10163	16.65	6.28	0.377177	-1.40669
HMPREF0837_10164	88.34	29.47	0.333597	-1.58382
HMPREF0837_10165	130.88	37.95	0.28996	-1.78607
HMPREF0837_10166	62.71	34.4	0.548557	-0.866287
HMPREF0837_10167	31.83	29.55	0.928369	-0.107229
HMPREF0837_10168	70.66	28.78	0.407303	-1.29583
HMPREF0837_10169	147.02	53.81	0.366005	-1.45007
HMPREF0837_10170	122.81	76.3	0.621285	-0.686673
HMPREF0837_10171	24.54	87.58	3.56887	1.83547
HMPREF0837_10172	0	0
HMPREF0837_10173	230.53	339.41	1.4723	0.558075
HMPREF0837_10174	169.19	254.67	1.50523	0.589985
HMPREF0837_10175	110.02	175.57	1.5958	0.674281
HMPREF0837_10176	49.6	117.56	2.37016	1.24499
HMPREF0837_10177	1625.77	969.93	0.596597	-0.745171
HMPREF0837_10178	1399.65	718.97	0.513678	-0.961063
HMPREF0837_10179	1656.37	863.88	0.52155	-0.939122
HMPREF0837_10180	1510.24	902.15	0.597355	-0.743339
HMPREF0837_10181	0	0
HMPREF0837_10182	1.18	20.53	17.3983	4.12087
HMPREF0837_10183	0	0
HMPREF0837_10184	0	2.42
HMPREF0837_10185	0	0
HMPREF0837_10186	0	0
HMPREF0837_10187	80.73	63.44	0.785829	-0.347712
HMPREF0837_10188	305.96	4.48	0.0146424	-6.0937
HMPREF0837_10189	0	0
HMPREF0837_10190	1659.39	49.58	0.0298784	-5.06475
HMPREF0837_10191	3168.4	115.23	0.0363685	-4.78117
HMPREF0837_10192	2834.09	116.39	0.0410679	-4.60585
HMPREF0837_10193	633.64	157.97	0.249306	-2.00401
HMPREF0837_10194	0	0
HMPREF0837_10195	397.39	542.32	1.3647	0.448589
HMPREF0837_10196	566	628.67	1.11072	0.151501
HMPREF0837_10197	30.04	32.53	1.08289	0.114886
HMPREF0837_10198	0	0
HMPREF0837_10199	0.72	1.44	2	1
HMPREF0837_10200	1.98	0
HMPREF0837_10201	523.33	896.48	1.71303	0.77655
HMPREF0837_10202	77.15	274.3	3.55541	1.83002
HMPREF0837_10203	139.27	387.69	2.78373	1.47702
HMPREF0837_10204	166.77	387.81	2.32542	1.21749
HMPREF0837_10205	0	0
HMPREF0837_10206	0	9.64
HMPREF0837_10207	0	0
HMPREF0837_10208	489.38	895.65	1.83017	0.87198
HMPREF0837_10209	163.5	439.97	2.69095	1.42811
HMPREF0837_10210	252.79	154.03	0.60932	-0.714728
HMPREF0837_10211	234.67	198.39	0.8454	-0.242294
HMPREF0837_10212	182.1	152.24	0.836024	-0.258383
HMPREF0837_10213	81.17	71.32	0.87865	-0.18664
HMPREF0837_10214	18.39	11.85	0.644372	-0.634034
HMPREF0837_10215	212.3	200.02	0.942157	-0.0859601
HMPREF0837_10216	949.8	1123.16	1.18252	0.241868
HMPREF0837_10217	418.05	565.84	1.35352	0.436719
HMPREF0837_10218	617.27	925.31	1.49904	0.584035
HMPREF0837_10219	1209.94	1133.6	0.936906	-0.0940238
HMPREF0837_10220	1.51	1.75	1.15894	0.212806
HMPREF0837_10221	0	0
HMPREF0837_10222	0.91	1.05	1.15385	0.206451
HMPREF0837_10223	89.34	187.1	2.09425	1.06643
HMPREF0837_10224	301.34	209.78	0.696157	-0.522515
HMPREF0837_10225	1.41	16.4	11.6312	3.53993
HMPREF0837_10226	29.98	5.8	0.193462	-2.36988
HMPREF0837_10227	15.02	8.72	0.580559	-0.784485
HMPREF0837_10228	1188.67	3636.92	3.05965	1.61337
HMPREF0837_10229	1648	5386.31	3.26839	1.70858
HMPREF0837_10230	647.74	1096.87	1.69338	0.759906
HMPREF0837_10231	86.77	574.34	6.61911	2.72664
HMPREF0837_10232	428.32	946.28	2.20928	1.14358
HMPREF0837_10233	241.67	579.69	2.39868	1.26224
HMPREF0837_10234	499.9	946.08	1.89254	0.920323
HMPREF0837_10235	464.42	900.82	1.93967	0.955809
HMPREF0837_10236	154.75	592.63	3.8296	1.93719
HMPREF0837_10237	263.47	793.49	3.01169	1.59057
HMPREF0837_10238	128.77	724.01	5.62251	2.49121
HMPREF0837_10239	92.98	644.22	6.92859	2.79256
HMPREF0837_10240	98.78	311.31	3.15155	1.65606
HMPREF0837_10241	69.77	319.13	4.57403	2.19347
HMPREF0837_10242	435.27	964.59	2.21607	1.14801
HMPREF0837_10243	187.48	445.42	2.37583	1.24843
HMPREF0837_10244	246.32	823.68	3.34394	1.74155
HMPREF0837_10245	13.34	108.03	8.0982	3.0176
HMPREF0837_10246	0	9.63
HMPREF0837_10247	2.3	24.85	10.8043	3.43354
HMPREF0837_10248	3.82	33.27	8.70942	3.12258
HMPREF0837_10249	4.55	126.54	27.811	4.79758
HMPREF0837_10250	5.2	91.57	17.6096	4.13829
HMPREF0837_10251	0	0
HMPREF0837_10252	7.79	33.59	4.31194	2.10834
HMPREF0837_10253	2208.52	2432.38	1.10136	0.139289
HMPREF0837_10254	2155.79	1967.43	0.912626	-0.131904
HMPREF0837_10255	146.64	376.58	2.56806	1.36068
HMPREF0837_10256	154.36	426.3	2.76173	1.46557
HMPREF0837_10257	2.78	64.6	23.2374	4.53838
HMPREF0837_10258	1.32	326.47	247.326	7.95027
HMPREF0837_10259	0	7.53
HMPREF0837_10260	0	193.36
HMPREF0837_10261	3.48	212.19	60.9741	5.93013
HMPREF0837_10262	0	153.64
HMPREF0837_10263	6.97	1694.34	243.09	7.92535
HMPREF0837_10264	0	442.79
HMPREF0837_10265	1.74	1552.77	892.397	9.80154
HMPREF0837_10266	0	1505.79
HMPREF0837_10267	2.41	599.73	248.851	7.95914
HMPREF0837_10268	1.74	662.84	380.943	8.57343
HMPREF0837_10269	0	479.22
HMPREF0837_10270	0	227.62
HMPREF0837_10271	0	605.85
HMPREF0837_10272	0	123.72
HMPREF0837_10273	0	910.93
HMPREF0837_10274	0	88.37
HMPREF0837_10275	0	156.53
HMPREF0837_10276	0	89.54
HMPREF0837_10277	0	827.54
HMPREF0837_10278	61.52	467.07	7.59217	2.92451
HMPREF0837_10279	5.57	1753.82	314.869	8.29861
HMPREF0837_10280	4.19	3349.2	799.332	9.64265
HMPREF0837_10281	3.04	3552.57	1168.61	10.1906
HMPREF0837_10282	6.6	52.73	7.98939	2.99809
HMPREF0837_10283	71.45	526.35	7.36669	2.88102
HMPREF0837_10284	67.79	470.07	6.93421	2.79373
HMPREF0837_10285	120.68	667.95	5.53489	2.46855
HMPREF0837_10286	9.42	157.22	16.69	4.06091
HMPREF0837_10287	7.46	144.1	19.3164	4.27175
HMPREF0837_10288	0	17.47
HMPREF0837_10289	73.37	2548.85	34.7397	5.11851
HMPREF0837_10290	230.58	6209.52	26.93	4.75114
HMPREF0837_10291	191.01	5796.04	30.3442	4.92335
HMPREF0837_10292	291.61	934.13	3.20335	1.67958
HMPREF0837_10293	26.13	200.73	7.68197	2.94148
HMPREF0837_10294	47.88	204.06	4.2619	2.0915
HMPREF0837_10295	124.88	284.08	2.27482	1.18575
HMPREF0837_10296	112.9	500.64	4.43437	2.14873
HMPREF0837_10297	0	0
HMPREF0837_10298	110.08	510.06	4.63354	2.21211
HMPREF0837_10299	73.54	376.18	5.11531	2.35482
HMPREF0837_10300	264.75	1269.77	4.79611	2.26186
HMPREF0837_10301	964.24	2458.05	2.54921	1.35005
HMPREF0837_10302	3.34	14.21	4.25449	2.08899
HMPREF0837_10303	0	0
HMPREF0837_10304	0	0
HMPREF0837_10305	0	0
HMPREF0837_10306	0	0
HMPREF0837_10307	0	31.44
HMPREF0837_10308	564.33	744.42	1.31912	0.399578
HMPREF0837_10309	103.44	482.87	4.66812	2.22284
HMPREF0837_10310	88.49	115.54	1.30568	0.384806
HMPREF0837_10311	99.71	126.33	1.26697	0.341387
HMPREF0837_10312	241.37	240.05	0.994531	-0.00791144
HMPREF0837_10313	256.65	356.69	1.38979	0.474869
HMPREF0837_10314	148.11	361.41	2.44015	1.28697
HMPREF0837_10315	527.82	490.05	0.928442	-0.107117
HMPREF0837_10316	1.54	0
HMPREF0837_10317	121.57	73.65	0.605824	-0.72303
HMPREF0837_10318	36.87	33.61	0.911581	-0.133557
HMPREF0837_10319	695.02	527.92	0.759575	-0.396735
HMPREF0837_10320	921.71	309.19	0.335453	-1.57582
HMPREF0837_10321	42.14	27.5	0.652587	-0.615759
HMPREF0837_10322	233.15	216.68	0.929359	-0.105692
HMPREF0837_10323	416.67	520.84	1.25001	0.321935
HMPREF0837_10324	379.23	478.68	1.26224	0.335988
HMPREF0837_10325	482.9	591.92	1.22576	0.293678
HMPREF0837_10326	138.43	210.36	1.51961	0.603704
HMPREF0837_10327	171.34	163.09	0.95185	-0.0711937
HMPREF0837_10328	0	0
HMPREF0837_10329	75.4	91.01	1.20703	0.271461
HMPREF0837_10330	0	0
HMPREF0837_10331	11.97	31.33	2.61738	1.38812
HMPREF0837_10332	14.95	42.94	2.87224	1.52218
HMPREF0837_10333	1.3	15.13	11.6385	3.54083
HMPREF0837_10334	14.66	34.39	2.34584	1.2301
HMPREF0837_10335	16.76	22.37	1.33473	0.416543
HMPREF0837_10336	18.86	20.8	1.10286	0.141254
HMPREF0837_10337	19.94	36.35	1.82297	0.86629
HMPREF0837_10338	0	4.79
HMPREF0837_10339	37.89	44.26	1.16812	0.224186
HMPREF0837_10340	23.37	124.89	5.34403	2.41793
HMPREF0837_10341	11.02	31.58	2.8657	1.51889
HMPREF0837_10342	17.05	123.38	7.23636	2.85526
HMPREF0837_10343	42.8	173.68	4.05794	2.02075
HMPREF0837_10344	112.34	200.8	1.78743	0.837888
HMPREF0837_10345	583.03	667.56	1.14498	0.195327
HMPREF0837_10346	63.14	92.14	1.4593	0.545273
HMPREF0837_10347	1078.54	2563.04	2.3764	1.24878
HMPREF0837_10348	1538.31	338.79	0.220235	-2.18288
HMPREF0837_10349	2332.82	291.7	0.125042	-2.99952
HMPREF0837_10350	2365.41	241.76	0.102206	-3.29044
HMPREF0837_10351	2543.95	211.62	0.0831856	-3.58752
HMPREF0837_10352	2103.43	151.11	0.0718398	-3.79907
HMPREF0837_10353	2121.83	145.34	0.0684975	-3.86781
HMPREF0837_10354	644.88	70.84	0.10985	-3.18639
HMPREF0837_10355	51.14	35.84	0.700821	-0.512882
HMPREF0837_10356	47.4	70.28	1.4827	0.568227
HMPREF0837_10357	9.62	3.72	0.386694	-1.37073
HMPREF0837_10358	0	0
HMPREF0837_10359	0	0
HMPREF0837_10360	128.82	261.84	2.0326	1.02333
HMPREF0837_10361	0	8.84
HMPREF0837_10362	637.45	825.2	1.29453	0.372432
HMPREF0837_10363	947.48	1124.99	1.18735	0.247745
HMPREF0837_10364	0	0
HMPREF0837_10365	0	35
HMPREF0837_10366	90.45	155.19	1.71575	0.778843
HMPREF0837_10367	99.87	216.17	2.16451	1.11404
HMPREF0837_10368	722.46	237.47	0.328696	-1.60517
HMPREF0837_10369	215.16	221.65	1.03016	0.0428735
HMPREF0837_10370	685.09	431.27	0.629509	-0.667702
HMPREF0837_10371	1941.34	3184.31	1.64026	0.713928
HMPREF0837_10372	6.11	14	2.29133	1.19618
HMPREF0837_10373	305.23	234.13	0.767061	-0.382587
HMPREF0837_10374	583.8	42.92	0.0735183	-3.76575
HMPREF0837_10375	879.09	74.65	0.0849174	-3.5578
HMPREF0837_10376	0	0
HMPREF0837_10377	805.75	83.03	0.103047	-3.27863
HMPREF0837_10378	1325.94	1267.3	0.955775	-0.0652574
HMPREF0837_10379	0	0
HMPREF0837_10380	115.96	33.62	0.289928	-1.78624
HMPREF0837_10381	0	0
HMPREF0837_10382	8.12	23.79	2.9298	1.5508
HMPREF0837_10383	0	0
HMPREF0837_10384	0	0
HMPREF0837_10385	0	9.42
HMPREF0837_10386	742.57	644.24	0.867582	-0.204929
HMPREF0837_10387	499.07	693.88	1.39035	0.475444
HMPREF0837_10388	412.47	465.6	1.12881	0.174802
HMPREF0837_10389	172.36	271.16	1.57322	0.653719
HMPREF0837_10390	76.41	228.85	2.99503	1.58257
HMPREF0837_10391	111.97	159.14	1.42127	0.507184
HMPREF0837_10392	764.21	764.91	1.00092	0.00132087
HMPREF0837_10393	478.61	332.02	0.693717	-0.52758
HMPREF0837_10394	272.24	248.24	0.911842	-0.133143
HMPREF0837_10395	186	183.95	0.988978	-0.0159889
HMPREF0837_10396	438.35	599.2	1.36694	0.450954
HMPREF0837_10397	0	0
HMPREF0837_10398	1350.48	171.18	0.126755	-2.97989
HMPREF0837_10399	572.24	266.56	0.465819	-1.10216
HMPREF0837_10400	544.98	283.9	0.520937	-0.94082
HMPREF0837_10401	4.72	9.12	1.9322	0.950247
HMPREF0837_10402	8.11	18.83	2.32182	1.21526
HMPREF0837_10403	3.51	20.32	5.78917	2.53336
HMPREF0837_10404	191.29	151.1	0.7899	-0.340258
HMPREF0837_10405	0	0
HMPREF0837_10406	25.54	36.71	1.43735	0.523415
HMPREF0837_10407	7.05	4.09	0.580142	-0.785522
HMPREF0837_10408	4.55	0
HMPREF0837_10409	0	0
HMPREF0837_10410	12.83	3.72	0.289945	-1.78615
HMPREF0837_10411	0	0
HMPREF0837_10412	1.77	10.78	6.0904	2.60654
HMPREF0837_10413	2.18	5.05	2.31651	1.21196
HMPREF0837_10414	0	0
HMPREF0837_10415	16.88	16.03	0.949645	-0.0745405
HMPREF0837_10416	0	0
HMPREF0837_10417	0	7.97
HMPREF0837_10418	7.35	22.2	3.02041	1.59474
HMPREF0837_10419	1.35	1.56	1.15556	0.208587
HMPREF0837_10420	0	8.32
HMPREF0837_10421	0	0
HMPREF0837_10422	0	6.32
HMPREF0837_10423	6163.28	5168.31	0.838565	-0.254006
HMPREF0837_10424	0	0
HMPREF0837_10425	0	0
HMPREF0837_10426	572.88	1245.14	2.17347	1.12
HMPREF0837_10427	343.28	547.31	1.59435	0.672972
HMPREF0837_10428	863.03	763.08	0.884187	-0.177576
HMPREF0837_10429	0	0
HMPREF0837_10430	1068.66	2082.71	1.9489	0.962659
HMPREF0837_10431	132.28	171.14	1.29377	0.371582
HMPREF0837_10432	0	0
HMPREF0837_10433	0	0
HMPREF0837_10434	0	0
HMPREF0837_10435	117.59	206.28	1.75423	0.810839
HMPREF0837_10436	133.82	261.29	1.95255	0.965358
HMPREF0837_10437	385.79	464.63	1.20436	0.268267
HMPREF0837_10438	1.47	0
HMPREF0837_10439	5.45	13.69	2.51193	1.32879
HMPREF0837_10440	0	8.85
HMPREF0837_10441	0	0
HMPREF0837_10442	1.83	7.41	4.04918	2.01763
HMPREF0837_10443	11.68	21.69	1.85702	0.89299
HMPREF0837_10444	1.09	5.71	5.23853	2.38916
HMPREF0837_10445	4.2	9.42	2.24286	1.16534
HMPREF0837_10446	0	0
HMPREF0837_10447	0	0
HMPREF0837_10448	0	0
HMPREF0837_10449	0	0
HMPREF0837_10450	0.77	0
HMPREF0837_10451	0	0
HMPREF0837_10452	19.92	73.68	3.6988	1.88706
HMPREF0837_10453	16.32	32.97	2.02022	1.01451
HMPREF0837_10454	21.72	50.38	2.31952	1.21383
HMPREF0837_10455	32.03	68.59	2.14143	1.09857
HMPREF0837_10456	0	0
HMPREF0837_10457	44.89	82.09	1.82869	0.870812
HMPREF0837_10458	39.43	43.61	1.10601	0.145365
HMPREF0837_10459	698.71	827.14	1.18381	0.243438
HMPREF0837_10460	120.25	188.98	1.57156	0.652197
HMPREF0837_10461	80.35	95.86	1.19303	0.254631
HMPREF0837_10462	162.83	255.84	1.57121	0.651875
HMPREF0837_10463	159.42	210.62	1.32116	0.40181
HMPREF0837_10464	26.13	58.55	2.24072	1.16396
HMPREF0837_10465	97.9	188.02	1.92053	0.941505
HMPREF0837_10466	252.6	254.27	1.00661	0.00950662
HMPREF0837_10467	327.02	268.8	0.821968	-0.282846
HMPREF0837_10468	1781.24	805.9	0.452438	-1.14421
HMPREF0837_10469	239.7	280.74	1.17121	0.228005
HMPREF0837_10470	16.17	120.65	7.46135	2.89944
HMPREF0837_10471	2.36	19.14	8.11017	3.01973
HMPREF0837_10472	6.02	11.64	1.93355	0.951256
HMPREF0837_10473	0	5.92
HMPREF0837_10474	344.57	366.13	1.06257	0.0875589
HMPREF0837_10475	140.22	85.37	0.608829	-0.715891
HMPREF0837_10476	97.19	96.65	0.994444	-0.00803815
HMPREF0837_10477	73.53	84.38	1.14756	0.198568
HMPREF0837_10478	80.58	77.7	0.964259	-0.0525072
HMPREF0837_10479	78.04	111.42	1.42773	0.513723
HMPREF0837_10480	168.58	196.72	1.16692	0.22271
HMPREF0837_10481	74.07	127.6	1.72269	0.784667
HMPREF0837_10482	25.96	83.44	3.21418	1.68445
HMPREF0837_10483	391.72	746.16	1.90483	0.929662
HMPREF0837_10484	309.87	578.89	1.86817	0.901626
HMPREF0837_10485	104.8	112.16	1.07023	0.0979195
HMPREF0837_10486	122.86	136.63	1.11208	0.153259
HMPREF0837_10487	26.72	82.84	3.1003	1.63241
HMPREF0837_10488	7.6	36.04	4.74211	2.24553
HMPREF0837_10489	0	0
HMPREF0837_10490	0	0
HMPREF0837_10491	0	0
HMPREF0837_10492	0	0
HMPREF0837_10493	0	0
HMPREF0837_10494	0	0
HMPREF0837_10495	0	0
HMPREF0837_10496	0	0
HMPREF0837_10497	0.55	0
HMPREF0837_10498	0	0
HMPREF0837_10499	0	0
HMPREF0837_10500	0.98	1.14	1.16327	0.21818
HMPREF0837_10501	0	1.2
HMPREF0837_10502	0	2.25
HMPREF0837_10503	637.61	458.54	0.719154	-0.475627
HMPREF0837_10504	811.08	538.28	0.663658	-0.591487
HMPREF0837_10505	1896.68	1644.43	0.867004	-0.205889
HMPREF0837_10506	399.2	750.66	1.88041	0.911048
HMPREF0837_10507	981.58	1556.67	1.58588	0.665285
HMPREF0837_10508	1787.48	1906.28	1.06646	0.0928329
HMPREF0837_10509	2708.7	2693.22	0.994285	-0.00826853
HMPREF0837_10510	534.99	630.53	1.17858	0.237053
HMPREF0837_10511	1058.04	973.68	0.920268	-0.119875
HMPREF0837_10512	56.03	141.25	2.52097	1.33398
HMPREF0837_10513	7.46	33.91	4.54558	2.18446
HMPREF0837_10514	193.08	374.76	1.94096	0.956768
HMPREF0837_10515	1314.69	805.19	0.612456	-0.707321
HMPREF0837_10516	0	0
HMPREF0837_10517	498.09	342.69	0.688008	-0.539502
HMPREF0837_10518	624.63	508.47	0.814034	-0.296839
HMPREF0837_10519	713.27	593.07	0.83148	-0.266246
HMPREF0837_10520	1581.53	4337.9	2.74285	1.45568
HMPREF0837_10521	2470.85	5153.48	2.08571	1.06054
HMPREF0837_10522	1686.82	3972.77	2.35518	1.23584
HMPREF0837_10523	1368.86	4066.21	2.97051	1.57071
HMPREF0837_10524	3028.08	6186.35	2.04299	1.03069
HMPREF0837_10525	2802.44	6023.86	2.14951	1.104
HMPREF0837_10526	2551.59	5065.05	1.98506	0.98918
HMPREF0837_10527	2894.06	5463.89	1.88797	0.916834
HMPREF0837_10528	3399.84	7082.7	2.08325	1.05883
HMPREF0837_10529	1465.28	2981.87	2.03502	1.02504
HMPREF0837_10530	2320.29	4586.63	1.97675	0.983129
HMPREF0837_10531	3008.97	5142.95	1.70921	0.773326
HMPREF0837_10532	2553.8	4160.52	1.62915	0.704118
HMPREF0837_10533	3240.05	5175.58	1.59738	0.675704
HMPREF0837_10534	1603.31	2530.68	1.57841	0.658472
HMPREF0837_10535	2930.46	5830.1	1.98948	0.992393
HMPREF0837_10536	3858.83	6369.39	1.6506	0.722992
HMPREF0837_10537	3778.66	5795.96	1.53387	0.617173
HMPREF0837_10538	3763.32	5779.4	1.53572	0.618914
HMPREF0837_10539	1404.14	2918.29	2.07835	1.05544
HMPREF0837_10540	3132.72	4687.97	1.49645	0.581548
HMPREF0837_10541	2790.58	4175.8	1.49639	0.581488
HMPREF0837_10542	193.41	715.05	3.69707	1.88638
HMPREF0837_10543	1362.42	2598.16	1.90702	0.931319
HMPREF0837_10544	0	0
HMPREF0837_10545	2473.3	4371.93	1.76765	0.821833
HMPREF0837_10546	1558.23	2546.3	1.6341	0.708494
HMPREF0837_10547	3429.49	5220.69	1.52229	0.606246
HMPREF0837_10548	1923.7	3078.54	1.60032	0.678362
HMPREF0837_10549	3.52	116.61	33.1278	5.04997
HMPREF0837_10550	315.28	407.29	1.29184	0.369423
HMPREF0837_10551	656.97	625.77	0.952509	-0.070195
HMPREF0837_10552	0	3.12
HMPREF0837_10553	0	6.84
HMPREF0837_10554	0	3.64
HMPREF0837_10555	0.81	5.63	6.95062	2.79714
HMPREF0837_10556	0	6.83
HMPREF0837_10557	0	8.41
HMPREF0837_10558	0	9.67
HMPREF0837_10559	0	0
HMPREF0837_10560	0	4.71
HMPREF0837_10561	3.13	7.99	2.55272	1.35203
HMPREF0837_10562	6.55	25.09	3.83053	1.93755
HMPREF0837_10563	3.85	35.19	9.14026	3.19224
HMPREF0837_10564	0	6.63
HMPREF0837_10565	4.02	11.67	2.90299	1.53754
HMPREF0837_10566	21.18	34.22	1.61568	0.692137
HMPREF0837_10567	31.62	52.66	1.6654	0.73587
HMPREF0837_10568	23.09	42.34	1.83369	0.874753
HMPREF0837_10569	34.77	58.23	1.67472	0.74392
HMPREF0837_10570	375.88	810.86	2.15723	1.10918
HMPREF0837_10571	2.28	14.57	6.39035	2.6759
HMPREF0837_10572	34.14	104.78	3.06913	1.61783
HMPREF0837_10573	30.65	80.45	2.6248	1.39221
HMPREF0837_10574	182.72	212.96	1.1655	0.220948
HMPREF0837_10575	0	0
HMPREF0837_10576	132.1	164.07	1.24201	0.312681
HMPREF0837_10577	330.13	687.41	2.08224	1.05814
HMPREF0837_10578	301.26	618.41	2.05275	1.03755
HMPREF0837_10579	638.11	927.43	1.4534	0.539433
HMPREF0837_10580	1063.32	1378.36	1.29628	0.374377
HMPREF0837_10581	129.08	93.48	0.724202	-0.465536
HMPREF0837_10582	1069.65	1540.29	1.43999	0.526063
HMPREF0837_10583	0	0
HMPREF0837_10584	106.8	543.51	5.08904	2.34739
HMPREF0837_10585	67.1	92.13	1.37303	0.457358
HMPREF0837_10586	1307.73	3398.44	2.59873	1.37781
HMPREF0837_10587	1956.45	3703.57	1.89301	0.920678
HMPREF0837_10588	3048.75	4973.91	1.63146	0.706163
HMPREF0837_10589	443.38	368.03	0.830055	-0.26872
HMPREF0837_10590	129.61	123.88	0.95579	-0.0652337
HMPREF0837_10591	102.79	138.32	1.34566	0.42831
HMPREF0837_10592	13.21	7.53	0.570023	-0.810909
HMPREF0837_10593	385.62	452.69	1.17393	0.231344
HMPREF0837_10594	251.33	313.08	1.24569	0.316948
HMPREF0837_10595	163.34	218.66	1.33868	0.420811
HMPREF0837_10596	2818.64	1820.91	0.646024	-0.63034
HMPREF0837_10597	1128.78	1839.85	1.62995	0.704824
HMPREF0837_10598	882.75	1442.89	1.63454	0.708884
HMPREF0837_10599	610.47	891.82	1.46087	0.546832
HMPREF0837_10600	1680.81	573.51	0.34121	-1.55127
HMPREF0837_10601	0	0
HMPREF0837_10602	74.37	238.73	3.21003	1.68259
HMPREF0837_10603	58.48	433.29	7.4092	2.88932
HMPREF0837_10604	4.18	67.94	16.2536	4.02269
HMPREF0837_10605	182.59	216.75	1.18709	0.247424
HMPREF0837_10606	304.21	277.4	0.91187	-0.1331
HMPREF0837_10607	483.95	245.12	0.506499	-0.98137
HMPREF0837_10608	293.89	378.79	1.28888	0.366122
HMPREF0837_10609	299.01	503.03	1.68232	0.750451
HMPREF0837_10610	1006.41	2669.97	2.65296	1.40761
HMPREF0837_10611	1806.9	4707.25	2.60515	1.38137
HMPREF0837_10612	0	0
HMPREF0837_10613	159.83	212.45	1.32922	0.410585
HMPREF0837_10614	167.08	204.85	1.22606	0.294029
HMPREF0837_10615	35.91	62.51	1.74074	0.799701
HMPREF0837_10616	7.07	20.51	2.90099	1.53655
HMPREF0837_10617	23.63	18.87	0.798561	-0.324525
HMPREF0837_10618	0	0
HMPREF0837_10619	0	0
HMPREF0837_10620	30.38	36.17	1.19059	0.251672
HMPREF0837_10621	40	60.57	1.51425	0.598603
HMPREF0837_10622	31.28	37.19	1.18894	0.249674
HMPREF0837_10623	34.95	37.79	1.08126	0.112712
HMPREF0837_10624	6.31	20.5	3.24881	1.69991
HMPREF0837_10625	9.73	41.97	4.31346	2.10885
HMPREF0837_10626	17.27	42.59	2.46613	1.30225
HMPREF0837_10627	14.35	52.08	3.62927	1.85968
HMPREF0837_10628	28.32	79.37	2.80261	1.48677
HMPREF0837_10629	2.16	47.67	22.0694	4.46398
HMPREF0837_10630	3.07	16.4	5.34202	2.41739
HMPREF0837_10631	792.46	602.58	0.760392	-0.395185
HMPREF0837_10632	0	51.79
HMPREF0837_10633	0	35.39
HMPREF0837_10634	35.67	92.26	2.58649	1.37099
HMPREF0837_10635	4.19	38.69	9.23389	3.20694
HMPREF0837_10636	113.7	268.33	2.35998	1.23878
HMPREF0837_10637	96.42	170.18	1.76499	0.819657
HMPREF0837_10638	194.45	452.17	2.32538	1.21747
HMPREF0837_10639	259.18	526.23	2.03036	1.02174
HMPREF0837_10640	0	0
HMPREF0837_10641	945.14	751.25	0.794856	-0.331235
HMPREF0837_10642	398.77	406.37	1.01906	0.027237
HMPREF0837_10643	641.34	872.59	1.36057	0.444215
HMPREF0837_10644	537.55	646.03	1.2018	0.265202
HMPREF0837_10645	5.29	18.83	3.55955	1.83169
HMPREF0837_10646	289.08	2484.25	8.59364	3.10327
HMPREF0837_10647	450.86	1768.02	3.92144	1.97138
HMPREF0837_10648	0	2354.71
HMPREF0837_10649	0	2125.23
HMPREF0837_10650	83.13	2353.24	28.308	4.82314
HMPREF0837_10651	0	1905.46
HMPREF0837_10652	249.84	2045.9	8.18884	3.03366
HMPREF0837_10653	47.95	2113.53	44.0778	5.46198
HMPREF0837_10654	0	1602.81
HMPREF0837_10655	2.44	1511.99	619.668	9.27535
HMPREF0837_10656	2.14	2484.09	1160.79	10.1809
HMPREF0837_10657	0	3045.46
HMPREF0837_10658	0	3553.66
HMPREF0837_10659	0.45	3787.49	8416.64	13.039
HMPREF0837_10660	667.4	1488.44	2.23021	1.15718
HMPREF0837_10661	337.41	1157	3.42906	1.77781
HMPREF0837_10662	417.99	1122.39	2.68521	1.42503
HMPREF0837_10663	57.03	182.57	3.2013	1.67866
HMPREF0837_10664	60.39	328.07	5.43252	2.44162
HMPREF0837_10665	64.81	18.56	0.286376	-1.80402
HMPREF0837_10666	632.16	1120.44	1.7724	0.825704
HMPREF0837_10667	284.89	737.91	2.59016	1.37304
HMPREF0837_10668	9.1	24	2.63736	1.3991
HMPREF0837_10669	638.85	1448.87	2.26793	1.18138
HMPREF0837_10670	386.07	925.97	2.39845	1.2621
HMPREF0837_10671	558.91	1260.94	2.25607	1.17381
HMPREF0837_10672	2320.84	2946.7	1.26967	0.344453
HMPREF0837_10673	2749.01	3292.03	1.19753	0.260065
HMPREF0837_10674	115.08	144.28	1.25374	0.326234
HMPREF0837_10675	150.14	168.62	1.12309	0.167467
HMPREF0837_10676	119.29	131.07	1.09875	0.135864
HMPREF0837_10677	2.28	18.52	8.12281	3.02198
HMPREF0837_10678	76.84	38.24	0.497657	-1.00677
HMPREF0837_10679	132.35	132.01	0.997431	-0.00371097
HMPREF0837_10680	290.22	222.44	0.766453	-0.383731
HMPREF0837_10681	504.86	348.54	0.69037	-0.534559
HMPREF0837_10682	565.17	425.73	0.753278	-0.408746
HMPREF0837_10683	473.49	336.58	0.710849	-0.492385
HMPREF0837_10684	554.24	308.7	0.556979	-0.844305
HMPREF0837_10685	524.73	229.65	0.437654	-1.19214
HMPREF0837_10686	92.63	40.28	0.434848	-1.20142
HMPREF0837_10687	76.77	44.51	0.579784	-0.786413
HMPREF0837_10688	248.67	89.68	0.360639	-1.47137
HMPREF0837_10689	2.95	30.81	10.4441	3.38461
HMPREF0837_10690	149.61	179.49	1.19972	0.262697
HMPREF0837_10691	0	0
HMPREF0837_10692	1266.54	2245.24	1.77274	0.825977
HMPREF0837_10693	210.99	280.16	1.32784	0.409076
HMPREF0837_10694	342.25	658.55	1.92418	0.944242
HMPREF0837_10695	247.42	568.81	2.29897	1.20098
HMPREF0837_10696	252.24	573.77	2.2747	1.18568
HMPREF0837_10697	498.88	877.56	1.75906	0.814805
HMPREF0837_10698	246.25	470.44	1.91042	0.933887
HMPREF0837_10699	176.24	52.19	0.29613	-1.7557
HMPREF0837_10700	911.94	296.53	0.325164	-1.62076
HMPREF0837_10701	354.31	248.49	0.701335	-0.511824
HMPREF0837_10702	218.67	318.89	1.45832	0.544304
HMPREF0837_10703	130.28	241.29	1.85209	0.889153
HMPREF0837_10704	160.49	293.9	1.83127	0.872842
HMPREF0837_10705	0	0
HMPREF0837_10706	691.23	918.56	1.32888	0.410208
HMPREF0837_10707	2611.79	3845.84	1.47249	0.55826
HMPREF0837_10708	2829.78	4596.95	1.62449	0.699987
HMPREF0837_10709	1965.14	5156.41	2.62394	1.39173
HMPREF0837_10710	618.44	1132.79	1.83169	0.873175
HMPREF0837_10711	1287.53	1724.41	1.33932	0.421497
HMPREF0837_10712	1498.16	1880.08	1.25493	0.327602
HMPREF0837_10713	2428.32	2611.72	1.07553	0.105042
HMPREF0837_10714	2193.26	2097.53	0.956353	-0.0643854
HMPREF0837_10715	2021.21	1928.58	0.954171	-0.0676802
HMPREF0837_10716	2273.1	2328.14	1.02421	0.0345167
HMPREF0837_10717	2619.76	2841.17	1.08452	0.117051
HMPREF0837_10718	2206.2	2332.72	1.05735	0.0804496
HMPREF0837_10719	0	0
HMPREF0837_10720	54.73	47.29	0.86406	-0.210797
HMPREF0837_10721	0	0
HMPREF0837_10722	0	0
HMPREF0837_10723	0	27.95
HMPREF0837_10724	1105.45	1419.86	1.28442	0.361115
HMPREF0837_10725	850.11	853.42	1.00389	0.00560639
HMPREF0837_10726	696.32	847.33	1.21687	0.283173
HMPREF0837_10727	0	0
HMPREF0837_10728	6.75	6.78	1.00444	0.00639777
HMPREF0837_10729	993.47	946.78	0.953003	-0.0694472
HMPREF0837_10730	703.84	620.36	0.881393	-0.182142
HMPREF0837_10731	192.28	170.45	0.886468	-0.17386
HMPREF0837_10732	725.88	699.72	0.963961	-0.0529533
HMPREF0837_10733	4.99	34.45	6.90381	2.78739
HMPREF0837_10734	447.57	796.87	1.78044	0.832231
HMPREF0837_10735	467.71	578.02	1.23585	0.305505
HMPREF0837_10736	1703.89	2017.29	1.18393	0.243586
HMPREF0837_10737	48.83	161.21	3.30145	1.7231
HMPREF0837_10738	57.23	182.31	3.18557	1.67155
HMPREF0837_10739	94.28	289.56	3.07128	1.61884
HMPREF0837_10740	3.01	55.89	18.5681	4.21475
HMPREF0837_10741	0	57.13
HMPREF0837_10742	32.84	106.09	3.23051	1.69176
HMPREF0837_10743	0	5.11
HMPREF0837_10744	568.99	223.56	0.392907	-1.34774
HMPREF0837_10745	56.89	215.61	3.78995	1.92218
HMPREF0837_10746	37.59	133.84	3.56052	1.83209
HMPREF0837_10747	132	184.66	1.39894	0.484333
HMPREF0837_10748	0	0
HMPREF0837_10749	0.94	2.19	2.32979	1.2202
HMPREF0837_10750	0	0
HMPREF0837_10751	1064.01	1221.42	1.14794	0.199048
HMPREF0837_10752	0	0
HMPREF0837_10753	25.76	18.79	0.729425	-0.455168
HMPREF0837_10754	13692.3	3490.21	0.254903	-1.97198
HMPREF0837_10755	0	7.62
HMPREF0837_10756	49.51	646.24	13.0527	3.70628
HMPREF0837_10757	38.62	501.1	12.9751	3.69768
HMPREF0837_10758	0	0
HMPREF0837_10759	128.42	837	6.51768	2.70436
HMPREF0837_10760	580.15	2737.48	4.71857	2.23835
HMPREF0837_10761	749.06	3526.46	4.70785	2.23507
HMPREF0837_10762	31.94	198.8	6.22417	2.63788
HMPREF0837_10763	56.65	278.87	4.92268	2.29944
HMPREF0837_10764	63.75	363.77	5.7062	2.51253
HMPREF0837_10765	1.98	12.62	6.37374	2.67214
HMPREF0837_10766	6.73	12.24	1.81872	0.862925
HMPREF0837_10767	0	0
HMPREF0837_10768	9.05	34.15	3.77348	1.9159
HMPREF0837_10769	0	0
HMPREF0837_10770	0	0
HMPREF0837_10771	8.69	30.66	3.52819	1.81893
HMPREF0837_10772	1.74	4.03	2.31609	1.21169
HMPREF0837_10773	1.86	8.65	4.65054	2.2174
HMPREF0837_10774	1.72	5.99	3.48256	1.80015
HMPREF0837_10775	2.59	11.25	4.34363	2.1189
HMPREF0837_10776	4.84	15.59	3.22107	1.68754
HMPREF0837_10777	301.47	307.23	1.01911	0.0273047
HMPREF0837_10778	152.56	206.81	1.3556	0.438929
HMPREF0837_10779	47.57	81.16	1.70612	0.770717
HMPREF0837_10780	55.64	117.08	2.10424	1.0733
HMPREF0837_10781	21.07	24.45	1.16042	0.214644
HMPREF0837_10782	209.35	310.52	1.48326	0.568769
HMPREF0837_10783	195.57	234.21	1.19758	0.260118
HMPREF0837_10784	73.59	110.9	1.507	0.591678
HMPREF0837_10785	2056.29	2778.81	1.35137	0.434423
HMPREF0837_10786	527.65	590.67	1.11944	0.162771
HMPREF0837_10787	556.06	626.97	1.12752	0.173156
HMPREF0837_10788	723.62	630.96	0.871949	-0.197684
HMPREF0837_10789	1233.9	1610.29	1.30504	0.384095
HMPREF0837_10790	0	0
HMPREF0837_10791	982.69	333.46	0.339334	-1.55922
HMPREF0837_10792	249.32	352.04	1.412	0.497741
HMPREF0837_10793	74.73	63.04	0.84357	-0.24542
HMPREF0837_10794	4216.87	2569.8	0.609409	-0.714516
HMPREF0837_10795	91	185.93	2.04319	1.03082
HMPREF0837_10796	552.76	1434.08	2.5944	1.3754
HMPREF0837_10797	1652.25	3611.95	2.18608	1.12835
HMPREF0837_10798	0	0
HMPREF0837_10799	0	7.83
HMPREF0837_10800	36.22	59.84	1.65213	0.724324
HMPREF0837_10801	10.33	50.74	4.91191	2.29628
HMPREF0837_10802	13.29	52.87	3.97818	1.99211
HMPREF0837_10803	49.83	71.91	1.44311	0.529178
HMPREF0837_10804	95.3	120.59	1.26537	0.339562
HMPREF0837_10805	123.29	123.5	1.0017	0.00245525
HMPREF0837_10806	0	0
HMPREF0837_10807	5.16	9.58	1.85659	0.892655
HMPREF0837_10808	1421.35	2734.74	1.92404	0.944142
HMPREF0837_10809	1557.8	2345.03	1.50535	0.590096
HMPREF0837_10810	3124.37	4260.4	1.3636	0.447424
HMPREF0837_10811	185.85	1040.41	5.59812	2.48494
[truncated: 1,544 more rows]

## Sheet: FigureData
Gene	Up- or Down-regulated	19F-WT (FPKM)	19A-WT (FPKM)	19F-WT (Log2FPKM)	19A-WT (Log2FPKM)
[truncated: 801 more rows]
